# Supplementary material for: A novel invasive Streptococcus pyogenes variant sublineage derived through recombinational replacement of the emm12 genomic region
Source: Sci Rep. 2023 Dec 6;13:21510. doi: 10.1038/s41598-023-48035-2 (PMC10700362; doi:10.1038/s41598-023-48035-2)
Supplement: Supplementary file 2 — Supplementary Table 2. [file 41598_2023_48035_MOESM2_ESM.xlsx]

## Sheet: StudyStrains
sTable2. Strain information for isolates in Figure 2 including selected pipeline data and metrics for short read assemblies
Year	State	LABID	emm	ST	T	emmLike	Other surface protein	Cap	sda1	SIC	330G	NADase	Exotoxins	2X	ery	tet	FQ	Contig	N50	Longest	Totalbp	SAMN	PRNJA
2015	GA	20152178	12.0	36	T12	neg	prtF2:sfb1	pos	sda1	SIC	pos	330G	G:H:I:Z	1	neg	neg	neg	45	122752	343347	1766960	7152976	395240
2015	GA	20152182	12.0	36	T12	neg	prtF2:sfb1	pos	sda1	SIC	pos	330G	G:H:I:Z	1	neg	neg	neg	38	124501	344119	1773811	7152979	395240
2015	GA	20152183	12.0	36	T12	neg	prtF2:sfb1	pos	sda1	SIC	pos	330G	G:H:I:Z	1	neg	neg	neg	38	122804	476142	1773516	7152980	395240
2015	NY	20152227	12.0	36	T12	neg	prtF2:sfb1	pos	sda1	SIC	pos	330G	G:H:I:Z	1	neg	neg	neg	71	64324	160405	1834779	7152983	395240
2015	NY	20152236	12.0	36	T12	neg	prtF2:sfb1	pos	sda1	SIC	pos	330G	C:G:H:I:Z	4	neg	neg	neg	48	96209	161388	1811244	7152992	395240
2015	OR	20152304	12.0	36	T12	neg	prtF2:sfb1	pos	sda1	neg	pos	330G	C:G:H:I:Z	1	neg	neg	neg	108	29192	154466	1818920	7153001	395240
2015	MN	20152521	12.0	36	T12	neg	prtF2:sfb1	pos	sda1	SIC	pos	330G	C:G:H:I:Z	1	neg	neg	neg	39	156746	226857	1813094	7153017	395240
2015	GA	20152610	12.0	36	T12	neg	prtF2:sfb1	pos	sda1	SIC	pos	330G	C:G:H:I:Z	4	neg	neg	neg	49	148443	214736	1813455	7153023	395240
2015	NM	20152735	12.0	36	T12	neg	prtF2:sfb1	pos	sda1	SIC	pos	330G	C:G:H:I:Z	1	neg	neg	neg	42	148466	203914	1813810	7153027	395240
2015	OR	20152977	12.0	36	T12	neg	prtF2:sfb1	pos	sda1	SIC	pos	330G	C:G:H:I:Z	1	neg	neg	neg	45	148390	226778	1812907	7153078	395240
2015	CT	20152994	12.0	36	T12	neg	prtF2:sfb1	pos	sda1	SIC	pos	330G	G:H:I:Z	1	neg	neg	neg	46	99857	193680	1805413	7153086	395240
2015	GA	20153040	12.0	36	T12	neg	prtF2:sfb1	pos	sda1	SIC	pos	330G	C:G:H:I:Z	4	neg	neg	neg	53	178219	214677	1802813	7153087	395240
2015	GA	20153049	12.0	36	T12	neg	prtF2:sfb1	pos	sda1	SIC	pos	330G	G:H:I:Z	1	ermTR	neg	neg	36	148134	475978	1810899	7153096	395240
2015	NY	20153105	12.0	36	T12	neg	prtF2:sfb1	pos	sda1	SIC	pos	330G	G:H:I:Z	1	neg	neg	neg	45	122616	396775	1767585	7153111	395240
2015	NY	20153106	12.0	36	T12	neg	prtF2:sfb1	pos	sda1	neg	pos	330G	G:H:I:Z	1	neg	neg	neg	43	90530	343439	1826025	7153112	395240
2015	OR	20153536	12.0	36	T12	neg	prtF2:sfb1	pos	sda1	neg	pos	330G	C:G:H:I:Z	1	neg	neg	neg	37	100164	203935	1812987	7153140	395240
2015	OR	20153538	12.0	36	T12	neg	prtF2:sfb1	pos	sda1	SIC	pos	330G	C:G:H:I:Z	1	neg	neg	neg	43	182112	201654	1806126	7153142	395240
2015	GA	20153557	12.0	36	T12	neg	prtF2:sfb1	pos	neg	SIC	pos	330G	G:H:I:Z	1	neg	neg	neg	53	162906	343505	1758733	7153151	395240
2015	NM	20153581	12.0	36	T12	neg	prtF2:sfb1	pos	sda1	SIC	pos	330G	C:G:H:I:Z	4	neg	neg	neg	80	53150	171986	1805420	7153166	395240
2015	CO	20153598	12.0	36	T12	neg	prtF2:sfb1	pos	sda1	SIC	pos	330G	C:G:H:I:Z	1	neg	neg	neg	42	148434	226829	1807614	7153170	395240
2015	CO	20153602	12.0	36	T12	neg	prtF2:sfb1	pos	sda1	SIC	pos	330G	C:G:H:I:Z	1	neg	neg	neg	42	182140	226827	1806729	7153173	395240
2015	CO	20153606	12.0	36	T12	neg	prtF2:sfb1	pos	sda1	SIC	pos	330G	C:G:H:I:Z	1	neg	neg	neg	43	182064	226731	1804798	7153177	395240
2015	CO	20153607	12.0	36	T12	neg	prtF2:sfb1	pos	sda1	SIC	pos	330G	G:H:I:Z	1	neg	neg	neg	43	97923	315058	1767092	7153178	395240
2015	CO	20153609	12.0	36	T12	neg	prtF2:sfb1	pos	sda1	SIC	pos	330G	C:G:H:I:Z	1	neg	neg	neg	42	182108	226748	1805914	7153180	395240
2015	CO	20153617	12.0	36	T12	neg	prtF2:sfb1	pos	sda1	SIC	pos	330G	C:G:H:I:Z	1	neg	neg	neg	48	182009	214813	1803867	7153188	395240
2015	CO	20153619	12.0	36	T12	neg	prtF2:sfb1	pos	neg	SIC	pos	330G	G:H:I:Z	1	neg	neg	neg	50	140783	212329	1763003	7153190	395240
2015	CA	20154031	12.0	36	T12	neg	prtF2:sfb1	pos	sda1	SIC	pos	330G	C:G:H:I:Z	1	neg	neg	neg	42	148398	226860	1805751	7153221	395240
2015	CA	20154035	12.0	36	T12	neg	prtF2:sfb1	pos	sda1	SIC	pos	330G	C:G:H:I:Z	1	neg	neg	neg	51	137467	226691	1809296	7153225	395240
2015	CA	20154049	12.0	36	T12	neg	prtF2:sfb1	pos	sda1	SIC	pos	330G	C:G:H:I:Z	1	neg	neg	neg	41	181350	226823	1805871	7153239	395240
2015	MN	20154129	12.0	36	T12	neg	prtF2:sfb1	pos	sda1	SIC	pos	330G	C:G:H:I:Z	1	ermTR	neg	neg	42	131516	224317	1851399	7153248	395240
2015	MN	20154130	12.0	36	T12	neg	prtF2:sfb1	pos	sda1	SIC	pos	330G	C:G:H:I:Z	4	neg	neg	neg	38	148374	203956	1806101	7153249	395240
2015	MN	20154132	12.0	36	T12	neg	prtF2:sfb1	pos	sda1	SIC	pos	330G	G:H:I:Z	1	neg	neg	neg	37	164150	343325	1767622	7153251	395240
2015	MN	20154140	12.0	36	T12	neg	prtF2:sfb1	pos	sda1	SIC	pos	330G	G:H:I:Z	1	ermTR	neg	neg	39	148652	326064	1815539	7153258	395240
2015	NM	20154296	12.0	36	T12	neg	prtF2:sfb1	pos	sda1	SIC	pos	330G	C:G:H:I:Z	1	neg	neg	neg	49	101678	201654	1807958	7153295	395240
2015	CT	20154543	12.0	36	T12	neg	prtF2:sfb1	pos	sda1	neg	pos	330G	G:H:I:Z	1	MEF	neg	neg	50	178612	343163	1813245	7153313	395240
2015	CT	20154552	12.0	36	T12	neg	prtF2:sfb1	pos	sda1	SIC	pos	330G	G:H:I:Z	1	neg	neg	neg	49	148553	305137	1767777	7153322	395240
2015	NM	20154677	12.0	36	T12	neg	prtF2:sfb1	pos	sda1	SIC	pos	330G	C:G:H:I:Z	1	neg	neg	neg	50	132901	203776	1805794	7153379	395240
2015	NM	20154681	12.0	36	T12	neg	prtF2:sfb1	pos	sda1	SIC	pos	330G	C:G:H:I:Z	1	neg	neg	neg	46	177126	226770	1804251	7153382	395240
2015	CO	20154790	12.0	36	T12	neg	prtF2:sfb1	pos	sda1	SIC	pos	330G	C:G:H:I:Z	1	neg	neg	neg	49	148378	280310	1809603	7153388	395240
2015	CO	20154793	12.0	36	T12	neg	prtF2:sfb1	pos	sda1	SIC	pos	330G	C:G:H:I:Z	1	neg	neg	neg	38	182148	226529	1807493	7153391	395240
2015	CO	20154798	12.0	36	T12	neg	prtF2:sfb1	pos	sda1	SIC	pos	330G	C:G:H:I:Z	1	neg	neg	neg	42	182079	226844	1806258	7153396	395240
2015	CO	20154800	12.0	36	T12	neg	prtF2:sfb1	pos	neg	SIC	pos	330G	G:H:I:Z	1	neg	neg	neg	48	82527	198869	1763382	7153398	395240
2015	CO	20154809	12.0	36	T12	neg	prtF2:sfb1	pos	neg	SIC	pos	330G	G:H:I:Z	1	neg	neg	neg	47	148443	323793	1762010	7153406	395240
2015	CO	20154811	12.0	36	T12	neg	prtF2:sfb1	neg	sda1	SIC	pos	330G	G:H:I:Z	1	neg	neg	neg	45	148604	396867	1792588	7153408	395240
2015	NY	20154966	12.0	36	T12	neg	prtF2:sfb1	pos	sda1	neg	pos	330G	G:H:I:Z	1	neg	neg	neg	32	148411	478825	1767823	7153434	395240
2015	NY	20154970	12.0	36	T12	neg	prtF2:sfb1	neg	sda1	SIC	pos	330G	C:G:H:I:Z	1	neg	neg	neg	41	182655	226588	1812342	7153438	395240
2015	MN	20155036	12.0	36	T12	neg	prtF2:sfb1	pos	sda1	SIC	pos	330G	C:G:H:I:Z	1	neg	neg	neg	40	125999	250626	1809368	7153458	395240
2015	MN	20155056	12.0	36	T12	neg	prtF2:sfb1	pos	sda1	SIC	pos	330G	C:G:H:I:Z	4	neg	neg	neg	46	108215	203706	1807572	7153477	395240
2015	MN	20155059	12.0	36	T12	neg	prtF2:sfb1	pos	sda1	SIC	pos	330G	C:G:H:I:Z	1	ermTR	neg	neg	46	96114	224365	1853246	7153480	395240
2015	GA	20155195	12.0	36	T12	neg	prtF2:sfb1	pos	sda1	SIC	pos	330G	C:G:H:I:Z	1	neg	neg	neg	52	73250	201648	1807914	7153495	395240
2015	NY	20155410	12.0	36	T12	neg	prtF2:sfb1	pos	sda1	SIC	pos	330G	G:H:I:Z	1	neg	neg	neg	42	96147	396933	1769484	7153558	395240
2015	TN	20155590	12.0	36	T12	neg	prtF2:sfb1	pos	sda1	SIC	pos	330G	G:H:I:Z	1	neg	neg	neg	42	99918	396884	1767581	7153582	395240
2015	MD	20155601	12.0	36	T12	neg	prtF2:sfb1	pos	neg	SIC	pos	330G	G:H:I:Z	1	neg	neg	neg	40	163014	406190	1775380	7153590	395240
2015	MD	20155611	12.0	36	T12	neg	prtF2:sfb1	pos	sda1	SIC	pos	330G	G:H:I:Z	1	neg	neg	neg	50	187441	406244	1817683	7153600	395240
2015	MD	20155619	12.0	36	T12	neg	prtF2:sfb1	pos	sda1	SIC	pos	330G	G:H:I:Z	1	neg	neg	neg	40	183590	396822	1766616	7153607	395240
2015	MD	20155638	12.0	36	T12	neg	prtF2:sfb1	pos	sda1	SIC	pos	330G	C:G:H:I:Z	1	neg	neg	neg	53	182510	229585	1803583	7153626	395240
2015	GA	20156022	12.0	36	T12	neg	prtF2:sfb1	pos	sda1	SIC	pos	330G	C:G:H:I:Z	1	neg	neg	neg	37	156062	383925	1811541	7153658	395240
2015	MN	20156161	12.0	36	T12	neg	prtF2:sfb1	pos	sda1	SIC	pos	330G	C:G:H:I:Z	13	neg	neg	neg	58	148096	203748	1806490	7153682	395240
2015	MN	20156175	12.0	36	T12	neg	prtF2:sfb1	pos	sda1	SIC	pos	330G	G:H:I:Z	1	neg	neg	neg	41	148475	420893	1772141	7153696	395240
2015	MN	20156178	12.0	36	T12	neg	prtF2:sfb1	neg	sda1	SIC	pos	330G	C:G:H:I:Z	1	neg	neg	neg	37	182106	226626	1804591	7153699	395240
2015	OR	20156265	12.0	36	T12	neg	prtF2:sfb1	pos	sda1	SIC	pos	330G	C:G:H:I:Z	1	neg	neg	neg	38	140941	226810	1808396	7153714	395240
2015	GA	20156323	12.0	36	T12	neg	prtF2:sfb1	pos	sda1	SIC	pos	330G	G:H:I:Z	1	neg	neg	neg	40	85698	396929	1768445	7153725	395240
2015	CA	20156391	12.0	36	T12	neg	prtF2:sfb1	pos	sda1	SIC	pos	330G	C:G:H:I:Z	1	neg	neg	neg	49	178773	217308	1800011	7153738	395240
2015	CA	20156398	12.0	36	T12	neg	prtF2:sfb1	pos	sda1	SIC	pos	330G	C:G:H:I:Z	1	neg	neg	neg	42	162396	226872	1805033	7153745	395240
2015	CA	20156428	12.0	36	T12	neg	prtF2:sfb1	pos	sda1	SIC	pos	330G	C:G:H:I:Z	1	neg	neg	neg	53	112752	212038	1808385	7153772	395240
2015	CA	20156435	12.0	36	T12	neg	prtF2:sfb1	pos	sda1	SIC	pos	330G	C:G:H:I:Z	1	neg	neg	neg	51	149345	214862	1806529	7153779	395240
2015	CA	20156458	12.0	36	T12	neg	prtF2:sfb1	pos	sda1	SIC	pos	330G	C:G:H:I:Z	1	neg	neg	neg	45	178868	214867	1806372	7153802	395240
2015	TN	20156628	12.0	36	T12	neg	prtF2:sfb1	pos	sda1	SIC	pos	330G	C:G:H:I:Z	4	neg	neg	neg	41	182080	226838	1806198	7153815	395240
2015	NY	20156640	12.0	36	T12	neg	prtF2:sfb1	pos	sda1	SIC	pos	330G	G:H:I:Z	1	neg	neg	neg	37	116513	396791	1770853	7153827	395240
2015	CT	20156724	12.0	36	T12	neg	prtF2:sfb1	pos	neg	SIC	pos	330G	G:H:I:Z	1	neg	neg	neg	59	163002	343601	1775275	7153847	395240
2015	CT	20156729	12.0	36	T12	neg	prtF2:sfb1	pos	sda1	SIC	pos	330G	C:G:H:I:Z	1	neg	neg	neg	43	181627	222982	1805193	7153852	395240
2015	CO	20160002	12.0	36	T12	neg	prtF2:sfb1	pos	neg	SIC	pos	330G	G:H:I:Z	1	neg	neg	neg	53	132316	267999	1764547	7153876	395240
2015	CO	20160015	12.0	36	T12	neg	prtF2:sfb1	pos	sda1	SIC	pos	330G	C:G:H:I:Z	1	neg	neg	neg	57	77188	201679	1807808	7153888	395240
2015	CO	20160021	12.0	36	T12	neg	prtF2:sfb1	pos	sda1	SIC	pos	330G	C:G:H:I:Z	1	neg	neg	neg	48	182072	394140	1812310	7153894	395240
2015	CO	20160041	12.0	36	T12	neg	prtF2:sfb1	pos	neg	SIC	pos	330G	C:G:H:I:Z	1	neg	neg	neg	37	163070	226842	1769929	7153912	395240
2015	CO	20160043	12.0	36	T12	neg	prtF2:sfb1	pos	sda1	SIC	pos	330G	C:G:H:I:Z	1	neg	neg	ParC-S79F	43	109279	221023	1808454	7153914	395240
2015	NM	20160134	12.0	36	T12	neg	prtF2:sfb1	pos	sda1	SIC	pos	330G	C:G:H:I:Z	1	neg	neg	neg	44	182048	226793	1805032	7153915	395240
2015	NM	20160142	12.0	36	T12	neg	prtF2:sfb1	pos	sda1	SIC	pos	330G	C:G:H:I:Z	1	neg	neg	neg	38	149427	226837	1806691	7153923	395240
2015	NM	20160145	12.0	36	T12	neg	prtF2:sfb1	pos	sda1	neg	pos	330G	C:G:H:I:Z	1	neg	neg	neg	45	86051	212786	1806099	7153926	395240
2015	MN	20160314	12.0	36	T12	neg	prtF2:sfb1	pos	neg	SIC	pos	330G	G:H:I:Z	1	neg	neg	neg	44	148597	406232	1780651	7153957	395240
2015	NM	20160502	12.0	36	T12	neg	prtF2:sfb1	pos	sda1	SIC	pos	330G	C:G:H:I:Z	1	neg	neg	neg	39	182080	226739	1806384	7153998	395240
2015	MD	20160746	12.0	36	T12	neg	prtF2:sfb1	pos	sda1	SIC	pos	330G	G:H:I:Z	1	neg	neg	neg	43	122709	343396	1813186	7154000	395240
2015	TN	20160930	12.0	36	T12	neg	prtF2:sfb1	pos	sda1	SIC	pos	330G	C:G:H:I:Z	1	neg	neg	neg	37	153838	204028	1811271	7154020	395240
2015	CT	20160943	12.0	36	T12	neg	prtF2:sfb1	pos	sda1	neg	pos	330G	G:H:I:Z	1	MEF	neg	neg	41	132104	343675	1818978	7154029	395240
2015	NM	20161028	12.0	36	T12	neg	prtF2:sfb1	pos	sda1	SIC	pos	330G	C:G:H:I:Z	1	neg	neg	neg	37	148462	203911	1807617	7154070	395240
2015	CO	20161068	12.0	36	T12	neg	prtF2:sfb1	pos	sda1	SIC	pos	330G	C:G:H:I:Z	1	neg	neg	neg	47	182004	226728	1804595	7154074	395240
2015	CO	20161072	12.0	36	T12	neg	prtF2:sfb1	pos	neg	SIC	pos	330G	G:H:I:Z	1	neg	neg	neg	46	163108	234909	1763127	7154078	395240
2015	NY	20161241	12.0	36	T12	neg	prtF2:sfb1	pos	sda1	SIC	pos	330G	C:G:H:I:Z	4	neg	neg	neg	41	182345	226778	1805248	7154126	395240
2015	NM	20161334	12.0	36	T12	neg	prtF2:sfb1	pos	sda1	neg	pos	330G	C:G:H:I:Z	1	neg	neg	neg	40	182012	226793	1805009	7154133	395240
2015	NM	20161338	12.0	36	T12	neg	prtF2:sfb1	pos	sda1	SIC	pos	330G	C:G:H:I:Z	1	neg	neg	neg	47	90665	203890	1807274	7154137	395240
2015	MN	20161426	12.0	36	T12	neg	prtF2:sfb1	pos	sda1	neg	pos	330G	C:G:H:I:Z	1	neg	neg	neg	52	97387	201667	1843204	7154142	395240
2015	MN	20161449	12.0	36	T12	neg	prtF2:sfb1	pos	sda1	SIC	pos	330G	C:G:H:I:Z	4	neg	neg	neg	52	148239	203686	1803855	7154165	395240
2015	OR	20161831	12.0	36	T12	neg	prtF2:sfb1	pos	sda1	SIC	pos	330G	C:G:H:I:Z	1	neg	neg	neg	78	76463	161177	1810005	7154211	395240
2015	OR	20161839	12.0	36	T12	neg	prtF2:sfb1	pos	neg	neg	pos	330G	C:G:H:I:Z	1	neg	neg	neg	38	163050	226815	1764849	7154219	395240
2015	CA	20162137	12.0	36	T12	neg	prtF2:sfb1	pos	sda1	neg	pos	330G	C:G:H:I:Z	1	neg	neg	neg	46	182064	226878	1811548	7154270	395240
2015	CA	20162151	12.0	36	T12	neg	prtF2:sfb1	pos	sda1	SIC	pos	330G	C:G:H:I:Z	1	neg	neg	neg	42	181254	229709	1809166	7154283	395240
2015	MN	20162425	12.0	36	T12	neg	prtF2:sfb1	pos	sda1	neg	pos	330G	G:H:I:Z	1	neg	neg	neg	91	131758	343573	1785502	7154317	395240
2015	CO	20162658	12.0	36	T12	neg	prtF2:sfb1	pos	sda1	SIC	pos	330G	G:H:I:Z	1	neg	neg	neg	37	122669	343619	1776601	7154358	395240
2015	NM	20164210	12.0	36	T12	neg	prtF2:sfb1	pos	sda1	SIC	pos	330G	G:H:I:Z	1	neg	neg	neg	178	132197	343452	1794619	7154399	395240
2015	CO	20164921	12.0	36	T12	neg	prtF2:sfb1	pos	sda1	SIC	pos	330G	G:H:I:Z	1	neg	neg	neg	42	122641	343335	1770926	7154413	395240
2015	CO	20164928	12.0	36	T12	neg	prtF2:sfb1	pos	neg	SIC	pos	330G	G:H:I:Z	1	neg	neg	neg	55	162994	343607	1765957	7154420	395240
2015	CA	20165278	12.0	36	T12	neg	prtF2:sfb1	pos	sda1	SIC	pos	330G	C:G:H:I:S:Z	1	ERMB	TETM	neg	57	99736	343497	1870512	7154423	395240
2015	TN	20165975	12.0	36	T12	neg	prtF2:sfb1	pos	sda1	neg	pos	330G	C:G:H:I:Z	4	neg	neg	neg	40	148387	226726	1810219	7154426	395240
2016	OR	20161845	12.0	36	T12	neg	prtF2:sfb1	pos	sda1	SIC	pos	330G	C:G:H:I:Z	1	neg	neg	neg	117	157877	205798	1818781	8690548	395240
2016	GA	20162059	12.0	36	T12	neg	prtF2:sfb1	pos	sda1	SIC	pos	330G	G:H:I:Z	1	neg	neg	neg	67	122485	212060	1769198	8690552	395240
2016	GA	20162523	12.0	36	T12	neg	prtF2:sfb1	pos	sda1	SIC	pos	330G	C:G:H:I:Z	4	neg	neg	neg	42	182096	226735	1811286	8690594	395240
2016	GA	20162528	12.0	36	T12	neg	prtF2:sfb1	pos	sda1	SIC	pos	330G	G:H:I:Z	1	neg	neg	neg	44	149026	230146	1773512	8690599	395240
2016	NM	20162599	12.0	36	T12	neg	prtF2:sfb1	pos	sda1	SIC	pos	330G	C:G:H:I:Z	1	neg	neg	neg	48	182060	226809	1811964	8690611	395240
2016	NM	20162603	12.0	36	T12	neg	prtF2:sfb1	pos	sda1	SIC	pos	330G	C:G:H:I:Z	4	neg	neg	neg	43	182124	226834	1811993	8690615	395240
2016	NM	20162604	12.0	36	T12	neg	prtF2:sfb1	pos	sda1	SIC	pos	330G	G:H:I:Z	1	neg	neg	neg	48	107235	236781	1809727	8690616	395240
2016	TN	20163043	12.0	36	T12	neg	prtF2:sfb1	pos	sda1	SIC	pos	330G	G:H:I:Z	1	neg	neg	neg	41	122617	307251	1771675	8690642	395240
2016	TN	20163053	12.0	36	T12	neg	prtF2:sfb1	pos	sda1	SIC	pos	330G	C:G:H:I:Z	4	neg	neg	neg	53	148327	229652	1811453	8690652	395240
2016	CT	20163076	12.0	36	T12	neg	prtF2:sfb1	pos	sda1	SIC	pos	330G	G:H:I:Z	1	neg	neg	neg	46	132273	343305	1769766	8690672	395240
2016	NY	20163221	12.0	36	T12	neg	prtF2:sfb1	pos	sda1	SIC	pos	330G	G:H:I:Z	1	neg	neg	neg	44	131477	380013	1827164	8690684	395240
2016	NY	20163222	12.0	36	T12	neg	prtF2:sfb1	pos	sda1	SIC	pos	330G	G:H:I:Z	1	neg	neg	neg	52	122600	343558	1772678	8690685	395240
2016	NY	20163224	12.0	36	T12	neg	prtF2:sfb1	pos	sda1	SIC	pos	330G	G:H:I:Z	1	neg	neg	neg	40	131506	343279	1821700	8690686	395240
2016	MD	20163240	12.0	36	T12	neg	prtF2:sfb1	pos	sda1	SIC	pos	330G	G:H:I:Z	1	neg	neg	ParC-S79F	41	131537	326294	1769402	8690701	395240
2016	GA	20163576	12.0	36	T12	neg	prtF2:sfb1	pos	sda1	SIC	pos	330G	C:G:H:I:Z	4	neg	neg	neg	48	178688	214729	1810928	8690756	395240
2016	GA	20163581	12.0	36	T12	neg	prtF2:sfb1	pos	neg	SIC	pos	330G	G:H:I:Z	1	neg	neg	neg	45	163030	343629	1767521	8690761	395240
2016	OR	20163741	12.0	36	T12	neg	prtF2:sfb1	pos	sda1	SIC	pos	330G	C:G:H:I:Z	1	neg	neg	neg	39	182060	226771	1816271	8690777	395240
2016	NY	20163763	12.0	36	T12	neg	prtF2:sfb1	pos	sda1	SIC	pos	330G	G:H:I:Z	1	neg	neg	neg	44	122592	343307	1776616	8690790	395240
2016	MN	20163932	12.0	36	T12	neg	prtF2:sfb1	pos	sda1	SIC	pos	330G	C:G:H:I:Z	4	neg	neg	neg	40	181546	226768	1816281	8690798	395240
2016	MN	20163940	12.0	36	T12	neg	prtF2:sfb1	pos	sda1	SIC	pos	330G	G:H:I:Z	1	ermTR	neg	neg	45	131770	282799	1818848	8690806	395240
2016	MN	20163949	12.0	36	T12	neg	prtF2:sfb1	pos	sda1	SIC	pos	330G	C:G:H:I:Z	1	neg	neg	neg	114	182036	226854	1841082	8690814	395240
2016	NM	20164187	12.0	36	T12	neg	prtF2:sfb1	pos	sda1	SIC	pos	330G	C:G:H:I:Z	1	neg	neg	neg	37	182076	226954	1810038	8690863	395240
2016	NM	20164188	12.0	36	T12	neg	prtF2:sfb1	pos	sda1	SIC	pos	330G	C:G:H:I:Z	1	neg	neg	neg	44	182048	226974	1810832	8690864	395240
2016	NM	20164204	12.0	36	T12	neg	prtF2:sfb1	pos	sda1	SIC	pos	330G	C:G:H:I:Z	1	neg	neg	neg	45	182048	226807	1812455	8690880	395240
2016	NM	20164206	12.0	36	T12	neg	prtF2:sfb1	pos	sda1	SIC	pos	330G	G:H:I:Z	1	neg	neg	neg	49	101619	236757	1808853	8690882	395240
2016	MD	20164608	12.0	36	T12	neg	prtF2:sfb1	pos	sda1	SIC	pos	330G	C:G:Z	1	neg	neg	neg	38	153810	384178	1771709	8690902	395240
2016	MD	20164611	12.0	36	T12	neg	prtF2:sfb1	pos	sda1	SIC	pos	330G	C:G:H:I:Z	4	neg	neg	neg	42	182096	226807	1811765	8690905	395240
2016	MD	20164617	12.0	36	T12	neg	prtF2:sfb1	pos	sda1	SIC	pos	330G	C:G:H:I:Z	1	neg	neg	neg	45	179615	226789	1816155	8690911	395240
2016	MD	20164624	12.0	36	T12	neg	prtF2:sfb1	pos	sda1	SIC	pos	330G	G:H:I:Z	1	neg	neg	ParC-S79F	57	131112	326162	1767510	8690918	395240
2016	MD	20164627	12.0	36	T12	neg	prtF2:sfb1	pos	sda1	SIC	pos	330G	G:H:I:Z	1	neg	neg	neg	43	122649	343347	1771937	8690921	395240
2016	CT	20164755	12.0	36	T12	neg	prtF2:sfb1	pos	sda1	neg	pos	330G	G:H:I:Z	1	MEF	neg	neg	44	131838	343651	1824905	8690957	395240
2016	CT	20164763	12.0	36	T12	neg	prtF2:sfb1	pos	sda1	SIC	pos	330G	C:G:H:I:Z	1	neg	neg	neg	41	181627	226723	1810601	8690965	395240
2016	CT	20164768	12.0	36	T12	neg	prtF2:sfb1	pos	sda1	SIC	pos	330G	G:H:I:Z	1	neg	neg	neg	46	132309	343341	1772437	8690970	395240
2016	CT	20164775	12.0	36	T12	neg	prtF2:sfb1	pos	neg	SIC	pos	330G	G:H:I:Z	1	neg	neg	neg	50	163029	343629	1767283	8690977	395240
2016	NM	20164887	12.0	36	T12	neg	prtF2:sfb1	pos	sda1	SIC	pos	330G	C:G:H:I:Z	1	neg	neg	neg	42	182059	226760	1810118	8691003	395240
2016	NM	20164891	12.0	36	T12	neg	prtF2:sfb1	pos	sda1	SIC	pos	330G	C:G:H:I:Z	1	neg	neg	neg	43	170378	226750	1810257	8691007	395240
2016	CO	20164935	12.0	36	T12	neg	prtF2:sfb1	pos	sda1	SIC	pos	330G	C:G:H:I:Z	1	neg	neg	neg	47	182080	226672	1811258	8691017	395240
2016	CO	20164950	12.0	36	T12	neg	prtF2:sfb1	pos	sda1	SIC	pos	330G	C:G:H:I:Z	1	neg	neg	neg	44	161280	226802	1809748	8691031	395240
2016	CO	20164954	12.0	36	T12	neg	prtF2:sfb1	pos	sda1	SIC	pos	330G	C:G:H:I:Z	1	neg	neg	neg	43	181945	226757	1810006	8691035	395240
2016	CO	20164955	12.0	36	T12	neg	prtF2:sfb1	pos	neg	SIC	pos	330G	G:H:I:Z	1	neg	neg	neg	49	129562	343628	1765417	8691036	395240
2016	CO	20164972	12.0	36	T12	neg	prtF2:sfb1	pos	sda1	SIC	pos	330G	C:G:H:I:Z	1	neg	neg	neg	41	182076	226815	1810706	8691052	395240
2016	CO	20164978	12.0	36	T12	neg	prtF2:sfb1	pos	sda1	SIC	pos	330G	C:G:H:I:Z	1	neg	neg	neg	40	182099	226518	1811021	8691058	395240
2016	GA	20165048	12.0	36	T12	neg	prtF2:sfb1	pos	sda1	neg	pos	330G	G:H:I:Z	1	neg	neg	neg	37	148271	475976	1769136	8691075	395240
2016	OR	20165251	12.0	36	T12	neg	prtF2:sfb1	pos	sda1	SIC	pos	330G	C:G:H:I:Z	1	neg	neg	neg	39	182064	226794	1810139	8691085	395240
2016	NY	20165266	12.0	36	T12	neg	prtF2:sfb1	pos	sda1	neg	pos	330G	G:H:I:Z	1	MEF	neg	neg	37	178881	472339	1819396	8691089	395240
2016	CA	20165310	12.0	36	T12	neg	prtF2:sfb1	pos	sda1	SIC	pos	330G	C:G:S:Z	1	MEF	neg	GyrA-S81F:ParC-S79Y	38	183559	247997	1769980	8691127	395240
2016	CA	20165334	12.0	36	T12	neg	prtF2:sfb1	pos	sda1	SIC	pos	330G	C:G:H:I:S:Z	1	neg	neg	neg	38	204038	291731	1848885	8691151	395240
2016	CA	20165345	12.0	36	T12	neg	prtF2:sfb1	pos	sda1	SIC	pos	330G	C:G:S:Z	1	MEF	neg	GyrA-S81F:ParC-S79Y	38	177591	327100	1766078	8691162	395240
2016	NM	20165527	12.0	36	T12	neg	prtF2:sfb1	pos	sda1	SIC	pos	330G	C:G:H:I:Z	1	neg	neg	neg	40	181797	226763	1804963	8691174	395240
2016	NM	20165529	12.0	36	T12	neg	prtF2:sfb1	pos	sda1	SIC	pos	330G	C:G:H:I:Z	1	neg	neg	neg	72	148166	217396	1801817	8691176	395240
2016	NM	20165535	12.0	36	T12	neg	prtF2:sfb1	pos	sda1	SIC	pos	330G	G:H:I:Z	1	neg	neg	neg	48	107291	290064	1804577	8691182	395240
2016	MN	20165698	12.0	36	T12	neg	prtF2:sfb1	pos	sda1	SIC	pos	330G	C:G:H:I:Z	1	neg	neg	neg	80	131065	226356	1813658	8691187	395240
2016	MN	20165701	12.0	36	T12	neg	prtF2:sfb1	pos	sda1	SIC	pos	330G	C:G:H:I:Z	1	neg	neg	neg	98	147790	204827	1795679	8691190	395240
2016	MN	20165717	12.0	36	T12	neg	prtF2:sfb1	pos	sda1	SIC	pos	330G	C:G:H:I:Z	4	neg	neg	neg	42	149348	226726	1809197	8691204	395240
2016	MN	20165726	12.0	36	T12	neg	prtF2:sfb1	pos	sda1	SIC	pos	330G	G:H:I:Z	1	neg	neg	neg	38	148577	475522	1765876	8691213	395240
2016	GA	20165841	12.0	36	T12	neg	prtF2:sfb1	neg	neg	SIC	pos	330G	G:H:I:Z	1	neg	neg	neg	40	163050	406231	1774752	8691241	395240
2016	GA	20165844	12.0	36	T12	neg	prtF2:sfb1	pos	sda1	SIC	pos	330G	C:G:H:I:Z	4	neg	neg	neg	51	90588	212892	1807037	8691244	395240
2016	TN	20165949	12.0	36	T12	neg	prtF2:sfb1	pos	neg	SIC	pos	330G	G:H:I:Z	1	neg	neg	neg	41	161337	406252	1763825	8691275	395240
2016	TN	20165950	12.0	36	T12	neg	prtF2:sfb1	pos	sda1	SIC	pos	330G	G:H:I:Z	1	ermTR	neg	neg	42	148374	414774	1815196	8691276	395240
2016	TN	20165959	12.0	36	T12	neg	prtF2:sfb1	pos	neg	SIC	pos	330G	G:H:I:Z	1	neg	neg	neg	44	163061	406229	1763396	8691285	395240
2016	TN	20165968	12.0	36	T12	neg	prtF2:sfb1	pos	sda1	SIC	pos	330G	G:H:I:Z	1	ermTR	neg	neg	44	90810	475246	1815353	8691294	395240
2016	NY	20165989	12.0	36	T12	neg	prtF2:sfb1	pos	sda1	SIC	pos	330G	G:H:I:Z	1	neg	neg	neg	41	122548	343506	1770651	8691300	395240
2016	NY	20165992	12.0	36	T12	neg	prtF2:sfb1	pos	sda1	SIC	pos	330G	G:H:I:Z	1	neg	neg	neg	40	132240	434379	1765364	8691303	395240
2016	MD	20166095	12.0	36	T12	neg	prtF2:sfb1	pos	sda1	SIC	pos	330G	C:G:H:I:Z	1	neg	neg	neg	39	183705	384107	1805191	8691324	395240
2016	MD	20166098	12.0	36	T12	neg	prtF2:sfb1	pos	sda1	SIC	pos	330G	C:G:H:I:Z	1	neg	neg	neg	47	181868	203858	1807129	8691327	395240
2016	GA	20166257	12.0	36	T12	neg	prtF2:sfb1	pos	sda1	SIC	pos	330G	G:H:I:Z	1	ermTR	neg	neg	42	132352	343632	1813169	8691359	395240
2016	NM	20166294	12.0	36	T12	neg	prtF2:sfb1	pos	sda1	SIC	pos	330G	C:G:H:I:Z	1	neg	neg	neg	39	167819	226806	1845886	8691367	395240
2016	NM	20166296	12.0	36	T12	neg	prtF2:sfb1	pos	sda1	SIC	pos	330G	C:G:H:I:Z	1	neg	neg	neg	38	131295	226831	1806186	8691369	395240
2016	OR	20166347	12.0	36	T12	neg	prtF2:sfb1	pos	sda1	SIC	pos	330G	C:G:H:I:Z	1	neg	neg	neg	39	148268	226759	1806532	8691386	395240
2016	MN	20166438	12.0	36	T12	neg	prtF2:sfb1	pos	sda1	SIC	pos	330G	C:G:H:I:Z	1	neg	neg	neg	39	149449	226779	1806808	8691420	395240
2016	MN	20166441	12.0	36	T12	neg	prtF2:sfb1	pos	sda1	SIC	pos	330G	C:G:H:I:Z	4	neg	neg	neg	41	94193	216503	1806231	8691423	395240
2016	NM	20166642	12.0	36	T12	neg	prtF2:sfb1	pos	sda1	SIC	pos	330G	C:G:H:I:Z	1	neg	neg	neg	45	77722	203859	1811407	8691452	395240
2016	NM	20166644	12.0	36	T12	neg	prtF2:sfb1	pos	sda1	SIC	pos	330G	C:G:H:I:Z	4	neg	neg	neg	49	123313	226734	1806091	8691454	395240
2016	GA	20166678	12.0	36	T12	neg	prtF2:sfb1	pos	neg	SIC	pos	330G	G:H:I:Z	1	neg	neg	neg	43	163038	406216	1763304	8691459	395240
2016	NY	20166754	12.0	36	T12	neg	prtF2:sfb1	pos	neg	SIC	pos	330G	G:H:I:Z	1	neg	neg	neg	47	163065	343664	1759483	8691475	395240
2016	TN	20170009	12.0	36	T12	neg	prtF2:sfb1	pos	neg	SIC	pos	330G	G:H:I:Z	1	neg	neg	neg	41	161259	406233	1760693	8691493	395240
2016	TN	20170013	12.0	36	T12	neg	prtF2:sfb1	pos	sda1	SIC	pos	330G	C:G:H:I:Z	1	neg	neg	neg	42	181842	226708	1806316	8691497	395240
2016	TN	20170025	12.0	36	T12	neg	prtF2:sfb1	neg	sda1	SIC	pos	330G	C:G:H:I:Z	4	neg	neg	neg	46	182008	393902	1804319	8691509	395240
2016	CO	20170147	12.0	36	T12	neg	prtF2:sfb1	neg	sda1	SIC	pos	330G	G:H:I:Z	1	neg	neg	ParC-S79F	50	132317	343348	1768461	8691563	395240
2016	MD	20170247	12.0	36	T12	neg	prtF2:sfb1	pos	sda1	SIC	pos	330G	G:H:I:Z	1	neg	neg	neg	37	132353	343385	1764466	8691592	395240
2016	GA	20170387	12.0	36	T12	neg	prtF2:sfb1	pos	sda1	SIC	pos	330G	C:G:H:I:Z	1	neg	TETM	ParC-S79F	39	182136	223041	1919202	8691609	395240
2016	GA	20170391	12.0	36	T12	neg	prtF2:sfb1	pos	sda1	SIC	pos	330G	C:G:H:I:Z	4	neg	neg	neg	43	148419	203865	1806622	8691613	395240
2016	CT	20170892	12.0	36	T12	neg	prtF2:sfb1	pos	sda1	SIC	pos	330G	G:H:I:Z	1	neg	neg	neg	41	80886	243443	1768220	8691737	395240
2016	GA	20171162	12.0	36	T12	neg	prtF2:sfb1	pos	sda1	SIC	pos	330G	C:G:H:I:Z	4	neg	neg	neg	44	182068	214776	1806030	8691770	395240
2016	GA	20171170	12.0	36	T12	neg	prtF2:sfb1	pos	sda1	SIC	pos	330G	C:G:H:I:Z	1	neg	neg	neg	44	182060	226794	1805803	8691778	395240
2016	GA	20171171	12.0	36	T12	neg	prtF2:sfb1	pos	sda1	SIC	pos	330G	G:H:I:Z	1	neg	neg	ParC-S79F	38	131541	343298	1765654	8691779	395240
2016	CA	20171271	12.0	36	T12	neg	prtF2:sfb1	pos	sda1	SIC	pos	330G	C:G:H:I:Z	1	neg	neg	neg	64	148354	226782	1816396	8691816	395240
2016	CA	20171288	12.0	36	T12	neg	prtF2:sfb1	pos	sda1	SIC	pos	330G	C:G:H:I:Z	1	neg	neg	neg	45	182020	226914	1810165	8691833	395240
2016	CA	20171303	12.0	36	T12	neg	prtF2:sfb1	pos	sda1	SIC	pos	330G	C:G:Z	1	neg	neg	neg	39	183499	383647	1763410	8691848	395240
2016	NY	20171410	12.0	36	T12	neg	prtF2:sfb1	pos	sda1	SIC	pos	330G	G:H:I:Z	1	neg	neg	neg	40	146848	396873	1773120	8691855	395240
2016	NY	20171414	12.0	36	T12	neg	prtF2:sfb1	pos	sda1	SIC	pos	330G	G:H:I:Z	1	neg	neg	ParC-S79F	38	131597	343371	1829364	8691859	395240
2016	GA	20171420	12.0	36	T12	neg	prtF2:sfb1	pos	sda1	SIC	pos	330G	G:H:I:Z	1	neg	neg	neg	47	183543	343548	1770412	8691864	395240
2016	TN	20171488	12.0	36	T12	neg	prtF2:sfb1	pos	sda1	SIC	pos	330G	G:H:I:Z	1	neg	neg	neg	49	122589	342644	1770342	8691870	395240
2016	TN	20171498	12.0	36	T12	neg	prtF2:sfb1	pos	sda1	SIC	pos	330G	G:H:I:Z	1	neg	neg	neg	62	131461	342993	1816723	8691879	395240
2016	MN	20171515	12.0	36	T12	neg	prtF2:sfb1	pos	sda1	SIC	pos	330G	C:G:H:I:Z	4	neg	neg	neg	49	160093	226657	1809949	8691896	395240
2016	MN	20171530	12.0	36	T12	neg	prtF2:sfb1	pos	sda1	SIC	pos	330G	G:H:I:Z	1	neg	neg	neg	40	122673	343629	1771111	8691911	395240
2016	NM	20171686	12.0	36	T12	neg	prtF2:sfb1	pos	sda1	SIC	pos	330G	C:G:H:I:Z	1	neg	neg	neg	45	148122	212183	1810964	8691919	395240
2016	OR	20171727	12.0	36	T12	neg	prtF2:sfb1	pos	neg	SIC	pos	330G	C:G:H:I:Z	1	neg	neg	neg	54	162894	229468	1767537	8691947	395240
2016	OR	20171732	12.0	36	T12	neg	prtF2:sfb1	pos	neg	SIC	pos	330G	C:G:H:I:Z	1	neg	neg	neg	38	163014	226642	1768261	8691951	395240
2016	GA	20172146	12.0	36	T12	neg	prtF2:sfb1	pos	sda1	SIC	pos	330G	C:G:H:I:Z	4	neg	neg	neg	45	161381	226725	1811009	8692046	395240
2016	MD	20172264	12.0	36	T12	neg	prtF2:sfb1	pos	sda1	neg	pos	330G	G:H:I:Z	1	MEF	neg	neg	43	132344	323630	1823960	8692064	395240
2016	MD	20172278	12.0	36	T12	neg	prtF2:sfb1	pos	sda1	SIC	pos	330G	C:G:H:I:Z	1	neg	neg	neg	39	148410	226823	1810332	8692078	395240
2017	OR	20172402	12.0	36	T12	neg	prtF2:sfb1	pos	sda1	neg	pos	330G	G:H:I:Z	1	neg	neg	neg	52	122609	198729	1771573	8692105	395240
2016	MN	20172576	12.0	36	T12	neg	prtF2:sfb1	pos	sda1	SIC	pos	330G	C:G:H:I:Z	1	neg	neg	neg	39	182052	226852	1809417	8692131	395240
2016	MN	20172577	12.0	36	T12	neg	prtF2:sfb1	pos	sda1	SIC	pos	330G	C:G:H:I:S:Z	1	neg	neg	neg	40	164302	225897	1852186	8692132	395240
2016	MN	20172583	12.0	36	T12	neg	prtF2:sfb1	pos	sda1	SIC	pos	330G	C:G:H:I:S:Z	1	neg	neg	neg	39	155174	294526	1853215	8692138	395240
2017	MN	20172607	12.0	36	T12	neg	prtF2:sfb1	pos	sda1	SIC	pos	330G	G:H:I:Z	1	neg	neg	neg	49	131481	343511	1770312	8692162	395240
2016	GA	20172693	12.0	36	T12	neg	prtF2:sfb1	pos	sda1	SIC	pos	330G	C:G:H:I:Z	1	neg	neg	neg	45	182028	226749	1809755	8692173	395240
2016	TN	20173020	12.0	36	T12	neg	prtF2:sfb1	pos	neg	SIC	pos	330G	G:H:I:Z	1	neg	neg	neg	55	163030	343629	1789931	8692200	395240
2016	TN	20173032	12.0	36	T12	neg	prtF2:sfb1	pos	sda1	SIC	pos	330G	G:K:Z	1	neg	neg	neg	46	96865	343612	1769056	8692211	395240
2017	NY	20173149	12.0	36	T12	neg	prtF2:sfb1	neg	sda1	SIC	pos	330G	C:G:H:I:Z	4	neg	neg	neg	39	182898	226737	1805378	8692249	395240
2017	MD	20173268	12.0	36	T12	neg	prtF2:sfb1	pos	sda1	SIC	pos	330G	G:H:I:Z	1	neg	neg	neg	48	187389	406191	1814723	8692274	395240
2017	MD	20173270	12.0	36	T12	neg	prtF2:sfb1	pos	sda1	SIC	pos	330G	G:H:I:Z	1	neg	neg	neg	44	131576	198785	1766677	8692276	395240
2017	NM	20173518	12.0	36	T12	neg	prtF2:sfb1	pos	sda1	SIC	pos	330G	C:G:H:I:Z	1	neg	neg	neg	36	182096	226824	1806490	8692315	395240
2017	NM	20173526	12.0	36	T12	neg	prtF2:sfb1	neg	sda1	SIC	pos	330G	G:H:I:S:Z	1	neg	neg	neg	52	99910	212222	1808158	8692322	395240
2017	NM	20173527	12.0	36	T12	neg	prtF2:sfb1	pos	sda1	SIC	pos	330G	C:G:H:I:Z	1	neg	neg	neg	46	100567	217113	1806809	8692323	395240
2017	NM	20173533	12.0	36	T12	neg	prtF2:sfb1	pos	sda1	SIC	pos	330G	C:G:H:I:Z	4	neg	neg	neg	42	181984	226774	1809801	8692329	395240
2016	CA	20173677	12.0	36	T12	neg	prtF2:sfb1	pos	sda1	SIC	pos	330G	C:G:H:I:Z	1	neg	neg	neg	49	141812	201527	1808452	8692337	395240
2016	CA	20173699	12.0	36	T12	neg	prtF2:sfb1	pos	sda1	SIC	pos	330G	C:G:H:I:Z	1	neg	neg	neg	45	182067	226793	1810948	8692359	395240
2016	CA	20173702	12.0	36	T12	neg	prtF2:sfb1	pos	neg	SIC	pos	330G	G:H:I:Z	1	neg	neg	neg	41	117421	343587	1778130	8692362	395240
2016	CA	20173736	12.0	36	T12	neg	prtF2:sfb1	pos	sda1	SIC	pos	330G	C:G:H:I:Z	1	neg	neg	neg	48	161391	226887	1811376	8692395	395240
2016	CA	20173738	12.0	36	T12	neg	prtF2:sfb1	pos	sda1	SIC	pos	330G	C:G:H:I:Z	1	neg	neg	neg	55	123283	201647	1813534	8692397	395240
2017	NY	20173852	12.0	36	T12	neg	prtF2:sfb1	pos	neg	SIC	pos	330G	G:H:I:Z	1	neg	neg	neg	38	148444	309432	1781578	8692413	395240
2017	OR	20173879	12.0	36	T12	neg	prtF2:sfb1	pos	sda1	SIC	pos	330G	C:G:H:I:Z	1	neg	neg	neg	42	167956	226759	1806615	8692439	395240
2017	OR	20173880	12.0	36	T12	neg	prtF2:sfb1	pos	sda1	SIC	pos	330G	C:G:H:I:Z	1	neg	neg	neg	40	161956	226753	1804805	8692440	395240
2017	MN	20173967	12.0	36	T12	neg	prtF2:sfb1	pos	sda1	SIC	pos	330G	G:H:I:Z	1	neg	neg	neg	48	122679	198806	1763926	8692446	395240
2017	MN	20173980	12.0	36	T12	neg	prtF2:sfb1	pos	sda1	SIC	pos	330G	G:H:I:Z	1	neg	neg	neg	38	148601	475546	1772035	8692459	395240
2017	MN	20173983	12.0	36	T12	neg	prtF2:sfb1	pos	sda1	SIC	pos	330G	C:G:H:I:Z	1	neg	neg	neg	40	182092	226848	1811420	8692462	395240
2017	MN	20174025	12.0	36	T12	neg	prtF2:sfb1	pos	sda1	SIC	pos	330G	G:H:I:Z	1	neg	neg	neg	41	131857	343630	1772154	8692504	395240
2017	MN	20174028	12.0	36	T12	neg	prtF2:sfb1	pos	sda1	SIC	pos	330G	C:G:H:I:Z	1	neg	neg	neg	42	181761	226886	1808907	8692507	395240
2017	MN	20174031	12.0	36	T12	neg	prtF2:sfb1	pos	sda1	SIC	pos	330G	G:H:I:Z	1	neg	neg	neg	45	131841	343613	1772972	8692509	395240
2017	MN	20174036	12.0	36	T12	neg	prtF2:sfb1	pos	sda1	SIC	pos	330G	G:H:I:Z	1	neg	neg	neg	49	122650	343605	1772908	8692514	395240
2017	MN	20174041	12.0	36	T12	neg	prtF2:sfb1	pos	sda1	neg	pos	330G	C:G:H:I:Z	1	neg	neg	neg	40	181850	226829	1810981	8692519	395240
2017	GA	20174131	12.0	36	T12	neg	prtF2:sfb1	pos	sda1	SIC	pos	330G	C:G:H:I:Z	4	neg	neg	neg	40	182084	226824	1811173	8692524	395240
2017	GA	20174139	12.0	36	T12	neg	prtF2:sfb1	pos	sda1	SIC	pos	330G	C:G:H:I:Z	1	neg	neg	neg	43	182028	229598	1810228	8692531	395240
2017	GA	20174142	12.0	36	T12	neg	prtF2:sfb1	pos	sda1	SIC	pos	330G	C:G:H:I:Z	4	neg	neg	neg	40	182092	226817	1812276	8692534	395240
2017	NM	20174255	12.0	36	T12	neg	prtF2:sfb1	pos	sda1	SIC	pos	330G	C:G:H:I:Z	1	neg	neg	neg	41	182070	226620	1816274	8692559	395240
2017	NM	20174258	12.0	36	T12	neg	prtF2:sfb1	pos	sda1	SIC	pos	330G	C:G:H:I:Z	1	neg	neg	neg	44	182044	226827	1810001	8692562	395240
2017	TN	20174308	12.0	36	T12	neg	prtF2:sfb1	pos	sda1	SIC	pos	330G	G:H:I:Z	1	ermTR	neg	neg	40	132373	323545	1818090	8692581	395240
2017	TN	20174322	12.0	36	T12	neg	prtF2:sfb1	pos	sda1	SIC	pos	330G	G:H:I:Z	1	neg	neg	neg	41	97437	343642	1771640	8692595	395240
2017	TN	20174329	12.0	36	neg	neg	prtF2:sfb1	pos	sda1	SIC	pos	330G	G:H:I:Z	1	neg	neg	neg	56	76889	308312	1819187	8692602	395240
2017	TN	20174332	12.0	36	T12	neg	prtF2:sfb1	pos	sda1	SIC	pos	330G	G:H:I:K:Z	1	ermTR	neg	neg	41	104645	282914	1861101	8692605	395240
2017	CT	20174424	12.0	36	T12	neg	prtF2:sfb1	pos	sda1	neg	pos	330G	G:H:I:Z	1	neg	neg	neg	41	132357	343635	1772516	8692637	395240
2017	CT	20174425	12.0	36	T12	neg	prtF2:sfb1	pos	sda1	neg	pos	330G	G:H:I:Z	1	neg	neg	neg	42	131961	343605	1771436	8692638	395240
2017	MD	20174757	12.0	36	T12	neg	prtF2:sfb1	pos	sda1	SIC	pos	330G	C:G:H:I:Z	4	neg	neg	neg	46	161593	203821	1811302	8692668	395240
2017	MD	20174759	12.0	36	T12	neg	prtF2:sfb1	neg	sda1	SIC	pos	330G	C:G:H:I:Z	1	neg	neg	neg	46	153541	203735	1814276	8692670	395240
2017	MD	20174764	12.0	36	T12	neg	prtF2:sfb1	pos	sda1	SIC	pos	330G	C:G:H:I:Z	1	neg	neg	neg	44	148366	226782	1810415	8692674	395240
2017	MD	20174767	12.0	36	T12	neg	prtF2:sfb1	pos	sda1	SIC	pos	330G	G:H:I:Z	1	ermTR	neg	neg	42	122737	343577	1818248	8692677	395240
2017	MD	20174769	12.0	36	T12	neg	prtF2:sfb1	pos	sda1	SIC	pos	330G	C:G:H:I:Z	1	neg	neg	neg	41	161186	226774	1821165	8692679	395240
2017	MD	20174775	12.0	36	T12	neg	prtF2:sfb1	pos	sda1	SIC	pos	330G	C:G:H:I:Z	1	neg	neg	neg	41	134887	364429	1810758	8692684	395240
2017	MD	20174781	12.0	36	T12	neg	prtF2:sfb1	pos	sda1	SIC	pos	330G	C:G:H:I:Z	1	neg	neg	neg	43	161891	226795	1810935	8692689	395240
2017	MD	20174782	12.0	36	T12	neg	prtF2:sfb1	pos	sda1	SIC	pos	330G	G:H:I:Z	1	neg	neg	neg	64	75076	226490	1822015	8692690	395240
2017	MD	20174785	12.0	36	T12	neg	prtF2:sfb1	pos	sda1	neg	pos	330G	G:H:I:Z	1	neg	neg	neg	40	132340	343621	1769665	8692693	395240
2017	MD	20174786	12.0	36	T12	neg	prtF2:sfb1	pos	sda1	SIC	pos	330G	G:H:I:Z	1	ermTR	neg	neg	42	132357	282853	1819519	8692694	395240
2017	MD	20174788	12.0	36	T12	neg	prtF2:sfb1	pos	sda1	SIC	pos	330G	G:H:I:Z	1	neg	neg	neg	43	97948	343602	1771523	8692696	395240
2017	MD	20174792	12.0	36	T12	neg	prtF2:sfb1	pos	sda1	SIC	pos	330G	G:H:I:Z	1	neg	neg	neg	40	122652	343606	1771808	8692700	395240
2017	MD	20174801	12.0	36	T12	neg	prtF2:sfb1	pos	neg	SIC	pos	330G	G:H:I:Z	1	neg	neg	neg	50	148401	343636	1765628	8692709	395240
2016	CO	20174982	12.0	36	T12	neg	prtF2:sfb1	pos	neg	SIC	pos	330G	G:H:I:Z	1	neg	neg	neg	39	102663	343625	1744991	8692714	395240
2016	CO	20174983	12.0	36	T12	neg	prtF2:sfb1	pos	sda1	SIC	pos	330G	C:G:H:I:Z	1	neg	neg	neg	45	182003	226527	1809286	8692715	395240
2016	NM	20175227	12.0	36	T12	neg	prtF2:sfb1	pos	sda1	SIC	pos	330G	C:G:H:I:Z	1	neg	neg	neg	42	148382	226743	1810176	8692788	395240
2017	NM	20175232	12.0	36	T12	neg	prtF2:sfb1	pos	sda1	SIC	pos	330G	C:G:H:I:Z	1	neg	neg	neg	42	182044	226867	1810136	8692793	395240
2017	NM	20175237	12.0	36	T12	neg	prtF2:sfb1	pos	sda1	SIC	pos	330G	C:G:H:I:Z	1	neg	neg	neg	41	161313	226712	1810351	8692798	395240
2017	MN	20175298	12.0	36	T12	neg	prtF2:sfb1	pos	sda1	SIC	pos	330G	C:G:H:I:Z	1	neg	neg	neg	41	181957	226851	1810378	8692841	395240
2017	MN	20175299	12.0	36	T12	neg	prtF2:sfb1	pos	sda1	SIC	pos	330G	C:G:H:I:Z	1	neg	neg	neg	37	182056	226900	1810474	8692842	395240
2017	MN	20175304	12.0	36	T12	neg	prtF2:sfb1	pos	sda1	SIC	pos	330G	C:G:H:I:Z	1	neg	neg	neg	40	182056	229650	1815656	8692847	395240
2017	MN	20175315	12.0	36	T12	neg	prtF2:sfb1	pos	sda1	SIC	pos	330G	C:G:H:I:Z	1	neg	neg	neg	40	182064	393948	1810473	8692858	395240
2017	MN	20175322	12.0	36	T12	neg	prtF2:sfb1	pos	sda1	SIC	pos	330G	C:G:H:I:Z	1	neg	neg	neg	46	182044	229671	1810800	8692865	395240
2017	OR	20175492	12.0	36	T12	neg	prtF2	pos	sda1	SIC	pos	330G	C:G:H:I:Z	1	neg	neg	neg	40	182060	393797	1807483	8692897	395240
2017	GA	20175527	12.0	36	T12	neg	prtF2:sfb1	pos	sda1	SIC	pos	330G	C:G:H:I:Z	4	neg	neg	neg	41	90656	203852	1805932	8692916	395240
2017	NM	20175561	12.0	36	T12	neg	prtF2:sfb1	pos	sda1	SIC	pos	330G	C:G:H:I:Z	1	neg	neg	neg	46	148354	226813	1805389	8692922	395240
2017	CT	20175632	12.0	36	T12	neg	prtF2:sfb1	pos	sda1	SIC	pos	330G	C:G:H:I:Z	1	neg	neg	neg	49	123044	203787	1816612	8692965	395240
2017	TN	20175832	12.0	36	T12	neg	prtF2:sfb1	pos	sda1	SIC	pos	330G	G:H:I:Z	1	neg	neg	neg	44	131529	343304	1828655	8692980	395240
2017	TN	20175835	12.0	36	T12	neg	prtF2:sfb1	pos	sda1	neg	pos	330G	G:H:I:Z	1	MEF	neg	neg	42	131814	186836	1824720	8692982	395240
2017	TN	20175836	12.0	36	T12	neg	prtF2:sfb1	pos	sda1	neg	pos	330G	G:H:I:Z	1	MEF	neg	neg	43	131730	224566	1822424	8692983	395240
2017	TN	20175838	12.0	36	T12	neg	prtF2:sfb1	pos	sda1	SIC	pos	330G	C:G:H:I:Z	4	neg	neg	neg	40	148328	203841	1810603	8692985	395240
2017	TN	20175839	12.0	36	T12	neg	prtF2:sfb1	pos	sda1	SIC	pos	330G	C:G:H:I:Z	1	neg	neg	neg	45	181810	226743	1810411	8692986	395240
2017	MD	20175981	12.0	36	T12	neg	prtF2	pos	sda1	SIC	pos	330G	G:H:I:Z	1	neg	neg	neg	51	131545	326302	1770445	8693042	395240
2017	MD	20175984	12.0	36	T12	neg	prtF2:sfb1	pos	sda1	neg	pos	330G	G:H:I:Z	1	neg	neg	neg	44	132325	343605	1772349	8693045	395240
2017	MD	20175990	12.0	36	T12	neg	prtF2:sfb1	pos	sda1	SIC	pos	330G	G:H:I:Z	1	neg	neg	neg	39	132360	343384	1772388	8693051	395240
2017	MD	20175993	12.0	36	T12	neg	prtF2:sfb1	pos	sda1	SIC	pos	330G	G:H:I:Z	1	neg	neg	neg	51	132204	343228	1769767	8693054	395240
2017	MD	20176004	12.0	36	T12	neg	prtF2:sfb1	pos	sda1	SIC	pos	330G	G:H:I:Z	1	neg	neg	ParC-S79F	38	131612	326370	1771319	8693064	395240
2016	CA	20176287	12.0	36	T12	neg	prtF2:sfb1	pos	sda1	SIC	pos	330G	C:G:H:I:Z	1	neg	neg	neg	40	181599	229495	1809926	8693095	395240
2017	CA	20176311	12.0	36	T12	neg	prtF2:sfb1	pos	sda1	SIC	pos	330G	C:G:H:I:Z	1	neg	neg	neg	57	148262	229545	1809584	8693119	395240
2017	CA	20176350	12.0	36	T12	neg	prtF2:sfb1	pos	sda1	SIC	pos	330G	C:G:H:I:Z	1	neg	neg	neg	46	182008	226638	1809653	8693131	395240
2017	CA	20176352	12.0	36	T12	neg	prtF2:sfb1	pos	sda1	SIC	pos	330G	C:G:H:I:Z	1	neg	neg	neg	41	181366	226857	1810956	8693133	395240
2017	MN	20176613	12.0	36	T12	neg	prtF2:sfb1	pos	sda1	SIC	pos	330G	G:H:I:Z	1	neg	neg	neg	46	131773	254583	1770313	8693201	395240
2017	MN	20176614	12.0	36	T12	neg	prtF2:sfb1	pos	sda1	SIC	pos	330G	C:G:H:I:Z	1	neg	neg	neg	43	182072	226859	1811106	8693202	395240
2017	MN	20176623	12.0	36	T12	neg	prtF2:sfb1	pos	sda1	SIC	pos	330G	G:H:I:Z	1	neg	neg	neg	37	148573	475518	1772100	8693211	395240
2017	MN	20176625	12.0	36	T12	neg	prtF2:sfb1	pos	sda1	SIC	pos	330G	G:H:I:Z	1	neg	neg	neg	49	129134	212363	1769662	8693213	395240
2016	CO	20176925	12.0	36	T1:T12	neg	prtF2:sfb1	pos	sda1	SIC	pos	330G	G:H:I:J:Z	1	neg	neg	neg	40	148620	198820	1744942	8693217	395240
2017	CO	20176964	12.0	36	T12	neg	prtF2:sfb1	pos	neg	SIC	pos	330G	G:H:I:Z	1	neg	neg	neg	147	25328	77554	1778848	8693244	395240
2016	CT	20173055	12.0	36	T12	neg	prtF2:sfb1	pos	sda1	SIC	pos	330G	C:G:H:I:Z	1	neg	neg	neg	41	148434	226887	1811604	9848945	395240
2016	CT	20173063	12.0	36	T12	neg	prtF2:sfb1	pos	sda1	SIC	pos	330G	C:G:H:I:Z	1	neg	neg	neg	45	160500	226700	1811231	9848953	395240
2016	GA	20173425	12.0	36	T12	neg	prtF2:sfb1	pos	sda1	SIC	pos	330G	G:H:I:Z	1	neg	neg	ParC-S79F	41	131525	343282	1769536	9848981	395240
2017	GA	20177040	12.0	36	T12	neg	prtF2:sfb1	pos	neg	SIC	pos	330G	G:H:I:Z	1	neg	neg	neg	39	148479	343581	1778112	9849030	395240
2017	TN	20177184	12.0	36	T12	neg	prtF2:sfb1	pos	sda1	SIC	pos	330G	C:G:H:I:Z	1	neg	neg	neg	47	153742	203953	1810614	9849068	395240
2017	NM	20177242	12.0	36	T12	neg	prtF2:sfb1	pos	neg	SIC	pos	330G	G:H:I:Z	1	neg	neg	neg	63	109437	343304	1791134	9849125	395240
2017	MD	20180007	12.0	36	T12	neg	prtF2:sfb1	pos	sda1	SIC	pos	330G	G:H:I:Z	1	neg	neg	neg	45	131477	343025	1827336	9849150	395240
2017	NM	20180302	12.0	36	T12	neg	prtF2:sfb1	pos	sda1	SIC	pos	330G	C:G:H:I:Z	1	neg	neg	neg	41	182032	226754	1808887	9849212	395240
2017	NM	20180312	12.0	36	T12	neg	prtF2:sfb1	pos	sda1	SIC	pos	330G	C:G:H:I:Z	1	neg	neg	neg	45	148350	203799	1811369	9849222	395240
2017	MN	20181029	12.0	36	T12	neg	prtF2:sfb1	pos	sda1	SIC	pos	330G	C:G:H:I:Z	1	neg	neg	neg	43	148382	203830	1809173	9849269	395240
2017	MN	20181032	12.0	36	T12	neg	prtF2:sfb1	pos	sda1	SIC	pos	330G	C:G:H:I:Z	1	neg	neg	neg	40	162934	226731	1810427	9849272	395240
2017	MN	20181047	12.0	36	T12	neg	prtF2:sfb1	pos	sda1	SIC	pos	330G	C:G:H:I:Z	4	neg	neg	neg	39	181602	226658	1809391	9849286	395240
2017	MN	20181050	12.0	36	T12	neg	prtF2:sfb1	pos	sda1	SIC	pos	330G	C:G:H:I:Z	1	neg	neg	neg	45	160515	229564	1807000	9849289	395240
2017	NM	20181485	12.0	36	T12	neg	prtF2:sfb1	pos	sda1	SIC	pos	330G	C:G:H:I:Z	1	neg	neg	neg	43	181824	226938	1811500	9849318	395240
2017	GA	20181745	12.0	36	T12	neg	prtF2:sfb1	pos	sda1	SIC	pos	330G	C:G:H:I:Z	4	neg	neg	neg	45	148351	226788	1811432	9849398	395240
2017	NM	20181873	12.0	36	T12	neg	prtF2:sfb1	pos	sda1	SIC	pos	330G	C:G:H:I:Z	1	neg	neg	neg	37	182115	226864	1810878	9849412	395240
2017	MN	20182126	12.0	36	T12	neg	prtF2:sfb1	pos	neg	SIC	pos	330G	C:G:H:I:Z	1	neg	neg	neg	46	162848	226827	1768300	9849492	395240
2017	MN	20182136	12.0	36	T12	neg	prtF2:sfb1	pos	sda1	SIC	pos	330G	C:G:H:I:Z	1	neg	neg	neg	45	182256	397031	1811121	9849502	395240
2017	NY	20182239	12.0	36	T12	neg	prtF2:sfb1	pos	sda1	SIC	pos	330G	G:H:I:Z	1	neg	neg	neg	40	183729	343580	1771617	9849528	395240
2017	GA	20182261	12.0	36	T12	neg	prtF2:sfb1	pos	sda1	SIC	pos	330G	C:G:H:I:Z	1	neg	neg	neg	59	179176	226778	1814829	9849547	395240
2017	NM	20182358	12.0	36	T12	neg	prtF2:sfb1	pos	sda1	SIC	pos	330G	C:G:H:I:Z	1	neg	neg	neg	43	182016	226763	1809905	9849553	395240
2017	CT	20182435	12.0	36	T12	neg	prtF2:sfb1	pos	sda1	SIC	pos	330G	C:G:H:I:Z	4	neg	neg	neg	47	182012	218761	1811073	9849608	395240
2017	TN	20182638	12.0	36	T12	neg	prtF2:sfb1	pos	sda1	SIC	pos	330G	C:G:H:I:Z	4	neg	neg	neg	46	178770	217542	1804737	9849625	395240
2017	TN	20182642	12.0	36	T12	neg	prtF2:sfb1	pos	sda1	SIC	pos	330G	G:H:I:Z	1	neg	neg	neg	46	131448	343225	1826066	9849629	395240
2017	OR	20182676	12.0	36	T12	neg	prtF2:sfb1	pos	sda1	SIC	pos	330G	C:G:H:I:Z	1	neg	neg	neg	38	182092	226822	1880855	9849663	395240
2017	CO	20183743	12.0	36	T12	neg	prtF2:sfb1	pos	sda1	SIC	pos	330G	C:G:H:I:Z	1	neg	neg	neg	40	182028	229691	1809218	9849755	395240
2017	CO	20183777	12.0	36	T12	neg	prtF2:sfb1	pos	sda1	SIC	pos	330G	C:G:H:I:Z	4	neg	neg	neg	54	148343	226709	1811869	9849789	395240
2017	CO	20183838	12.0	36	T12	neg	prtF2:sfb1	pos	sda1	SIC	pos	330G	C:G:H:I:Z	1	neg	neg	ParC-S79F	46	183523	226782	1810665	9849848	395240
2008	MD	2008233186	12.0	36	T12	neg	prtF2:sfb1	pos	sda1	SIC	pos	330G	G:H:I:Z	1	MEF	neg	neg	38	110834	198857	1819221	26504548	395240
2012	TN	2012218451	12.0	36	T12	neg	prtF2:sfb1	pos	sda1	SIC	pos	330G	G:H:I:Z	1	neg	neg	neg	43	88096	249447	1779772	26504552	395240
2007	MD	4686-08	12.0	36	T12	neg	prtF2:sfb1	pos	sda1	SIC	pos	330G	C:G:Z	1	neg	neg	neg	42	107068	219476	1772786	26504561	395240
2016	MD	20172289	12.0	36	T12	neg	prtF2:sfb1	pos	sda1	SIC	pos	330G	C:G:H:I:Z	36	neg	neg	neg	41	182075	226858	1810901	27749699	395240
2017	TN	20185376	12.0	36	T12	neg	prtF2:sfb1	pos	sda1	SIC	pos	330G	C:G:H:I:Z	1	neg	neg	neg	39	153794	204005	1809665	27749736	395240
2017	CT	20185570	12.0	36	T12	neg	prtF2:sfb1	pos	sda1	SIC	pos	330G	C:G:H:I:Z	1	neg	neg	neg	83	160040	214778	1814493	27749766	395240
2017	GA	20190017	12.0	36	T12	neg	prtF2:sfb1	pos	sda1	SIC	pos	330G	C:G:H:I:Z	4	neg	neg	neg	46	182024	226764	1846558	27749782	395240
2017	CA	20190150	12.0	36	T12	neg	prtF2:sfb1	pos	sda1	SIC	pos	330G	C:G:H:I:S:Z	20	ERMB	TETM	neg	59	81491	343592	1871777	27749783	395240
2017	CA	20190175	12.0	36	T12	neg	prtF2:sfb1	pos	sda1	SIC	pos	330G	C:G:H:I:Z	1	neg	neg	neg	49	160627	226756	1812024	27749808	395240
2017	CA	20190187	12.0	36	T12	neg	prtF2:sfb1	pos	sda1	SIC	pos	330G	C:G:H:I:Z	1	neg	neg	neg	53	181555	393823	1811253	27749820	395240
2017	CA	20190208	12.0	36	T12	neg	prtF2:sfb1	pos	sda1	SIC	pos	330G	C:G:H:I:Z	1	neg	neg	neg	40	182088	226850	1810699	27749841	395240
2017	CA	20190245	12.0	36	T12	neg	prtF2:sfb1	pos	sda1	SIC	pos	330G	C:G:H:I:Z	1	neg	neg	neg	43	181777	226800	1809733	27749878	395240
2017	CA	20190263	12.0	36	T12	neg	prtF2:sfb1	pos	sda1	SIC	pos	330G	C:G:H:I:Z	1	neg	neg	neg	43	148390	203817	1805798	27749895	395240
2017	CA	20190287	12.0	36	T12	neg	prtF2:sfb1	pos	sda1	SIC	pos	330G	C:G:H:I:Z	1	neg	neg	neg	44	182028	229621	1804823	27749919	395240
2017	CA	20190296	12.0	36	T12	neg	prtF2:sfb1	pos	sda1	SIC	pos	330G	C:G:H:I:Z	1	neg	neg	neg	41	181578	226806	1811272	27749928	395240
2017	CA	20190300	12.0	36	T12	neg	prtF2:sfb1	pos	sda1	SIC	pos	330G	G:H:I:Z	1	neg	neg	neg	42	132325	343054	1772730	27749932	395240
2017	CA	20192371	12.0	36	T12	neg	prtF2:sfb1	pos	sda1	SIC	pos	330G	C:G:H:I:Z	1	neg	neg	neg	39	167612	384482	1806209	27750012	395240
2017	CA	20192399	12.0	36	T12	neg	prtF2:sfb1	pos	sda1	SIC	pos	330G	C:G:H:I:Z	1	neg	neg	neg	49	121904	201553	1804814	27750037	395240
2017	TN	20192696	12.0	36	T12	neg	prtF2:sfb1	pos	sda1	SIC	pos	330G	C:G:Z	4	neg	neg	neg	42	183473	384049	1769001	27750050	395240
2017	NM	20192843	12.0	36	T12	neg	prtF2:sfb1	pos	sda1	SIC	pos	330G	C:G:H:I:Z	1	neg	neg	neg	39	181785	229739	1809709	27750053	395240
2017	MD	20194780	12.0	36	T12	neg	prtF2:sfb1	neg	neg	SIC	pos	330G	G:H:I:Z	1	neg	neg	neg	79	60712	252610	1772875	27750072	395240
2018	NY	20182634	12.0	36	T12	neg	prtF2:sfb1	pos	sda1	neg	pos	330G	C:G:H:I:Z	4	neg	neg	neg	40	169285	226828	1811055	27750077	395240
2018	GA	20182862	12.0	36	T12	neg	prtF2:sfb1	pos	neg	SIC	pos	330G	C:G:Z	1	neg	neg	neg	40	153744	384082	1729461	27750080	395240
2018	GA	20182869	12.0	36	T12	neg	prtF2:sfb1	pos	neg	SIC	pos	330G	C:G:Z	1	neg	neg	neg	40	153792	384130	1730122	27750086	395240
2018	MD	20183361	12.0	36	T12	neg	prtF2:sfb1	pos	sda1	neg	pos	330G	G:H:I:Z	1	MEF	neg	neg	38	178760	342908	1818312	27750114	395240
2018	MN	20184017	12.0	36	T12	neg	prtF2:sfb1	pos	sda1	SIC	pos	330G	C:G:H:I:Z	1	neg	neg	neg	40	182008	226795	1808741	27750118	395240
2018	MN	20184029	12.0	36	T12	neg	prtF2:sfb1	pos	sda1	SIC	pos	330G	C:G:H:I:Z	4	neg	neg	neg	44	181550	226829	1810428	27750130	395240
2018	MN	20184030	12.0	36	T12	neg	prtF2:sfb1	pos	sda1	SIC	pos	330G	C:G:H:I:Z	4	neg	neg	neg	45	182032	226952	1811086	27750131	395240
2018	MN	20184044	12.0	36	T12	neg	prtF2:sfb1	pos	sda1	SIC	pos	330G	C:G:H:I:Z	4	neg	neg	neg	47	181976	217720	1808812	27750142	395240
2018	GA	20184271	12.0	36	T12	neg	prtF2:sfb1	pos	sda1	SIC	pos	330G	G:H:I:Z	1	neg	neg	neg	38	119071	224702	1771767	27750153	395240
2018	GA	20184273	12.0	36	T12	neg	prtF2:sfb1	pos	sda1	SIC	pos	330G	C:G:Z	4	neg	neg	neg	41	183762	384199	1772934	27750155	395240
2018	GA	20184275	12.0	36	T12	neg	prtF2:sfb1	neg	neg	SIC	pos	330G	G:H:I:Z	1	neg	neg	neg	50	163010	343609	1778754	27750157	395240
2018	GA	20184277	12.0	36	T12	neg	prtF2:sfb1	neg	neg	SIC	pos	330G	G:H:I:Z	1	neg	neg	neg	48	162934	406111	1776144	27750159	395240
2018	OR	20185322	12.0	36	T12	neg	prtF2:sfb1	pos	sda1	SIC	pos	330G	A:G:H:I:Z	1	ERMB	neg	neg	44	131549	343593	1859092	27750179	395240
2018	TN	20185405	12.0	36	T12	neg	prtF2:sfb1	pos	sda1	SIC	pos	330G	C:G:H:I:Z	1	neg	neg	neg	47	153742	203953	1810439	27750215	395240
2018	TN	20185413	12.0	36	T12	neg	prtF2:sfb1	pos	sda1	SIC	pos	330G	C:G:H:I:Z	1	neg	neg	neg	43	182044	321034	1816026	27750223	395240
2018	NY	20185459	12.0	36	T12	neg	prtF2:sfb1	pos	sda1	SIC	pos	330G	C:G:H:I:Z	1	neg	neg	neg	47	182036	226862	1812020	27750224	395240
2018	NM	20185617	12.0	36	T12	neg	prtF2:sfb1	pos	sda1	SIC	pos	330G	C:G:H:I:Z	1	neg	neg	neg	39	182088	226717	1810967	27750268	395240
2018	NM	20185631	12.0	36	T12	neg	prtF2:sfb1	pos	sda1	SIC	pos	330G	C:G:H:I:Z	4	neg	neg	neg	45	181992	226806	1809690	27750282	395240
2018	MD	20185795	12.0	36	T12	neg	prtF2:sfb1	pos	neg	SIC	pos	330G	G:H:I:Z	1	neg	neg	neg	61	148589	197948	1782433	27750335	395240
2018	MD	20185798	12.0	36	T12	neg	prtF2:sfb1	pos	sda1	SIC	pos	330G	C:G:H:I:Z	1	neg	neg	neg	38	182040	229703	1809821	27750338	395240
2018	GA	20185919	12.0	36	T12	neg	prtF2:sfb1	pos	neg	SIC	pos	330G	G:H:I:Z	1	neg	neg	neg	75	76539	256842	1790915	27750349	395240
2018	MN	20186045	12.0	36	T12	neg	prtF2:sfb1	pos	sda1	SIC	pos	330G	C:G:H:I:Z	1	neg	neg	neg	42	148366	281974	1810671	27750365	395240
2018	MN	20186049	12.0	36	T12	neg	prtF2:sfb1	pos	sda1	neg	pos	330G	C:G:H:I:Z	1	neg	neg	neg	44	97448	226751	1811843	27750369	395240
2018	MN	20186064	12.0	36	T12	neg	prtF2:sfb1	pos	sda1	SIC	pos	330G	C:G:H:I:Z	1	neg	neg	neg	45	182052	226834	1810990	27750384	395240
2018	NY	20190013	12.0	36	T12	neg	prtF2:sfb1	pos	sda1	SIC	pos	330G	C:G:Z	1	neg	neg	neg	41	183560	384158	1770869	27750439	395240
2018	NM	20190108	12.0	36	T12	neg	prtF2:sfb1	pos	sda1	SIC	pos	330G	C:G:H:I:Z	1	neg	neg	neg	37	182096	226859	1810219	27750478	395240
2018	NM	20190120	12.0	36	T12	neg	prtF2:sfb1	pos	sda1	SIC	pos	330G	C:G:H:I:Z	4	neg	neg	neg	41	170414	226834	1811605	27750490	395240
2018	OR	20190436	12.0	36	T12	neg	prtF2:sfb1	pos	sda1	SIC	pos	330G	C:G:H:I:Z	1	neg	neg	neg	44	182076	226794	1811836	27750515	395240
2018	OR	20190447	12.0	36	T12	neg	prtF2:sfb1	pos	sda1	SIC	pos	330G	C:G:H:I:Z	1	neg	neg	neg	45	169744	229719	1810654	27750526	395240
2018	OR	20190456	12.0	36	T12	neg	prtF2:sfb1	pos	sda1	SIC	pos	330G	C:G:H:I:Z	1	neg	neg	neg	42	182068	226819	1815062	27750535	395240
2018	CO	20190608	12.0	36	T12	neg	prtF2:sfb1	pos	neg	SIC	pos	330G	C:G:H:I:Z	1	neg	neg	neg	46	162990	245254	1785266	27769737	395240
2018	CO	20190616	12.0	36	T12	neg	prtF2:sfb1	pos	neg	SIC	pos	330G	C:G:H:I:Z	1	neg	neg	neg	67	148130	221221	1775268	27769745	395240
2018	CO	20190629	12.0	36	T12	neg	prtF2:sfb1	pos	sda1	SIC	pos	330G	C:G:H:I:Z	1	neg	neg	ParC-S79F	45	183818	226654	1812447	27769758	395240
2018	CO	20190631	12.0	36	T12	neg	prtF2:sfb1	pos	sda1	SIC	pos	330G	C:G:H:I:Z	1	neg	neg	ParC-S79F	39	179258	226671	1810585	27769760	395240
2018	CO	20190638	12.0	36	T12	neg	prtF2:sfb1	pos	sda1	SIC	pos	330G	G:Z	1	ermTR	neg	neg	37	122665	343620	1777994	27769766	395240
2018	CO	20190653	12.0	36	T12	neg	prtF2:sfb1	pos	neg	SIC	pos	330G	C:G:H:I:Z	1	neg	neg	neg	46	163006	230567	1784897	27769781	395240
2018	CO	20190669	12.0	36	T12	neg	prtF2:sfb1	pos	sda1	neg	pos	330G	C:G:H:I:Z	4	neg	neg	neg	49	181961	226745	1811010	27769796	395240
2018	CO	20190696	12.0	36	T12	neg	prtF2:sfb1	pos	sda1	SIC	pos	330G	C:G:H:I:Z	1	neg	neg	neg	48	167877	226843	1805856	27769823	395240
2018	CT	20190917	12.0	36	T12	neg	prtF2:sfb1	pos	sda1	SIC	pos	330G	G:H:I:Z	1	neg	neg	neg	38	148713	343564	1774778	27769878	395240
2018	CT	20190920	12.0	36	T12	neg	prtF2:sfb1	pos	sda1	SIC	pos	330G	C:G:H:I:Z	1	neg	neg	neg	52	132891	226743	1809974	27769881	395240
2018	CO	20191101	12.0	36	T12	neg	prtF2:sfb1	pos	sda1	SIC	pos	330G	G:H:I:Z	1	neg	neg	neg	54	131114	342942	1766536	27770036	395240
2018	MN	20191216	12.0	36	T12	neg	prtF2:sfb1	pos	sda1	SIC	pos	330G	C:G:H:I:Z	1	neg	neg	neg	51	157939	203650	1805001	27770053	395240
2018	MN	20191221	12.0	36	T12	neg	prtF2:sfb1	pos	sda1	SIC	pos	330G	C:G:H:I:Z	4	neg	neg	neg	48	181976	226720	1808676	27770058	395240
2018	MN	20191222	12.0	36	T12	neg	prtF2:sfb1	pos	sda1	SIC	pos	330G	G:H:I:Z	1	neg	neg	neg	44	122797	343573	1771125	27770059	395240
2018	MN	20191252	12.0	36	T12	neg	prtF2:sfb1	pos	sda1	SIC	pos	330G	G:H:I:Z	1	neg	neg	neg	41	122658	258479	1829728	27770089	395240
2018	MN	20191257	12.0	36	T12	neg	prtF2:sfb1	pos	sda1	SIC	pos	330G	C:G:H:I:Z	1	neg	neg	neg	119	161081	212202	1831785	27770094	395240
2018	MN	20191266	12.0	36	T12	neg	prtF2:sfb1	pos	sda1	SIC	pos	330G	C:G:H:I:Z	1	neg	neg	neg	46	182097	229733	1810984	27770103	395240
2018	MN	20191275	12.0	36	T12	neg	prtF2:sfb1	pos	sda1	SIC	pos	330G	G:H:I:Z	1	neg	neg	neg	36	148458	475183	1770060	27770111	395240
2018	MN	20191277	12.0	36	T12	neg	prtF2:sfb1	pos	sda1	SIC	pos	330G	C:G:H:I:Z	1	neg	neg	neg	43	182048	218721	1811077	27770113	395240
2018	MN	20191284	12.0	36	T12	neg	prtF2:sfb1	pos	sda1	SIC	pos	330G	G:H:I:Z	1	neg	neg	neg	58	97427	318434	1827077	27770120	395240
2018	MN	20191289	12.0	36	T12	neg	prtF2:sfb1	pos	sda1	SIC	pos	330G	C:G:H:I:Z	1	neg	neg	neg	43	160607	226873	1810666	27770125	395240
2018	MN	20191293	12.0	36	T12	neg	prtF2:sfb1	pos	sda1	SIC	pos	330G	C:G:H:I:Z	1	neg	neg	neg	54	160944	226763	1807866	27770129	395240
2018	MN	20191744	12.0	36	T12	neg	prtF2:sfb1	pos	sda1	SIC	pos	330G	C:G:H:I:Z	1	neg	neg	neg	50	148155	203729	1809078	27770190	395240
2018	MN	20191758	12.0	36	T12	neg	prtF2:sfb1	pos	sda1	SIC	pos	330G	C:G:H:I:Z	1	neg	neg	neg	44	181778	225329	1808361	27770204	395240
2018	MN	20191854	12.0	36	T12	neg	prtF2:sfb1	pos	sda1	SIC	pos	330G	C:G:H:I:Z	1	neg	neg	neg	38	182060	226795	1805261	27770208	395240
2018	MN	20192029	12.0	36	T12	neg	prtF2:sfb1	pos	sda1	SIC	pos	330G	G:H:I:Z	52	neg	neg	neg	41	122657	343623	1836333	27770269	395240
2018	CO	20192289	12.0	36	T12	neg	prtF2:sfb1	pos	sda1	SIC	pos	330G	G:H:I:Z	1	ERMB	neg	neg	45	131577	343122	1825045	27770291	395240
2018	CO	20192300	12.0	36	T12	neg	prtF2:sfb1	pos	neg	SIC	pos	330G	G:H:I:Z	1	neg	neg	neg	51	162986	406177	1779975	27770302	395240
2018	CO	20192305	12.0	36	T12	neg	prtF2:sfb1	pos	sda1	SIC	pos	330G	C:G:H:I:Z	1	neg	neg	neg	50	160555	203735	1809622	27770307	395240
2018	CO	20192326	12.0	36	T12	neg	prtF2:sfb1	pos	sda1	SIC	pos	330G	C:G:H:I:Z	1	neg	neg	ParC-S79F	38	183567	226667	1810734	27770328	395240
2018	CO	20192341	12.0	36	T12	neg	prtF2:sfb1	pos	sda1	neg	pos	330G	G:H:I:Z	1	ermT	neg	neg	63	132309	343587	1781083	27770342	395240
2018	CO	20192344	12.0	36	T12	neg	prtF2:sfb1	pos	sda1	SIC	pos	330G	C:G:H:I:Z	1	neg	neg	neg	49	178863	226856	1815737	27770345	395240
2018	CO	20192347	12.0	36	T12	neg	prtF2:sfb1	pos	sda1	neg	pos	330G	G:H:I:Z	1	neg	neg	neg	39	122669	476024	1772038	27770348	395240
2018	GA	20192534	12.0	36	T12	neg	prtF2:sfb1	pos	neg	SIC	pos	330G	G:H:I:Z	1	neg	neg	neg	142	25511	111377	1797384	27770372	395240
2018	NM	20192597	12.0	36	T12	neg	prtF2:sfb1	pos	sda1	SIC	pos	330G	C:G:H:I:Z	1	neg	neg	neg	41	148315	226800	1803313	27770392	395240
2018	CT	20192654	12.0	36	T12	neg	prtF2:sfb1	pos	sda1	SIC	pos	330G	G:H:I:Z	1	neg	neg	neg	36	122673	198795	1771036	27770428	395240
2018	CT	20192656	12.0	36	T12	neg	prtF2:sfb1	pos	sda1	SIC	pos	330G	G:H:I:Z	1	neg	neg	neg	56	81406	291203	1762873	27770430	395240
2018	CT	20192678	12.0	36	T12	neg	prtF2:sfb1	pos	sda1	SIC	pos	330G	A:C:G:H:I:S:Z	1	neg	neg	neg	44	132028	267373	1877483	27770450	395240
2018	NY	20192729	12.0	36	T12	neg	prtF2:sfb1	pos	sda1	SIC	pos	330G	C:G:H:I:Z	4	neg	neg	neg	40	182060	229681	1805009	27770488	395240
2018	GA	20192807	12.0	36	T12	neg	prtF2:sfb1	pos	sda1	SIC	pos	330G	C:G:H:I:Z	1	neg	neg	neg	61	181761	229705	1813615	27770538	395240
2018	GA	20193073	12.0	36	T12	neg	prtF2:sfb1	pos	neg	SIC	pos	330G	G:H:I:Z	1	neg	neg	neg	56	109445	343569	1790924	27770652	395240
2018	NM	20193122	12.0	36	T12	neg	prtF2:sfb1	pos	sda1	SIC	pos	330G	C:G:H:I:Z	1	neg	neg	neg	45	99521	203767	1808531	27770668	395240
2018	TN	20193151	12.0	36	T12	neg	prtF2:sfb1	pos	neg	SIC	pos	330G	G:H:I:Z	1	neg	neg	neg	49	163002	343601	1778831	27770678	395240
2018	TN	20193172	12.0	36	T12	neg	prtF2:sfb1	pos	sda1	SIC	pos	330G	C:G:H:I:Z	4	ermTR	TETM	neg	46	181590	223707	1879903	27780128	395240
2018	CA	20193290	12.0	36	T12	neg	prtF2:sfb1	pos	sda1	SIC	pos	330G	C:G:H:I:Z	1	neg	neg	neg	48	165665	214759	1810807	27780175	395240
2018	CA	20193325	12.0	36	T12	neg	prtF2:sfb1	pos	sda1	SIC	pos	330G	G:H:I:Z	1	neg	neg	neg	48	104250	239064	1769387	27780210	395240
2018	CA	20193329	12.0	36	T12	neg	prtF2:sfb1	pos	sda1	neg	pos	330G	G:H:I:Z	1	neg	neg	neg	46	131489	343529	1769566	27780214	395240
2018	CA	20193341	12.0	36	T12	neg	prtF2:sfb1	pos	sda1	SIC	pos	330G	C:G:H:I:Z	1	neg	neg	neg	48	181507	226748	1808758	27780226	395240
2018	CA	20193354	12.0	36	T12	neg	prtF2:sfb1	pos	sda1	SIC	pos	330G	G:H:I:Z	1	neg	neg	ParC-S79F	44	131481	343224	1769306	27780239	395240
2018	CA	20193359	12.0	36	T12	neg	prtF2:sfb1	pos	sda1	SIC	pos	330G	G:H:I:Z	1	neg	neg	ParC-S79F	43	122585	343240	1769096	27780244	395240
2018	CA	20193374	12.0	36	T12	neg	prtF2:sfb1	pos	sda1	SIC	pos	330G	C:G:H:I:Z	4	neg	neg	neg	48	148335	226824	1810577	27780259	395240
2018	CA	20193378	12.0	36	T12	neg	prtF2:sfb1	pos	sda1	SIC	pos	330G	G:H:I:Z	1	neg	neg	ParC-S79F	41	131573	343316	1816051	27780263	395240
2018	OR	20193543	12.0	36	T12	neg	prtF2:sfb1	pos	sda1	SIC	pos	330G	G:H:I:Z	1	ermTR	neg	neg	36	132281	343561	1821490	27780298	395240
2018	NM	20193627	12.0	36	T12	neg	prtF2:sfb1	pos	sda1	SIC	pos	330G	C:G:H:I:Z	1	neg	neg	neg	44	182028	226818	1810270	27780327	395240
2018	NM	20193653	12.0	36	T12	neg	prtF2:sfb1	pos	sda1	SIC	pos	330G	C:G:H:I:Z	1	neg	neg	neg	62	97665	183453	1808983	27780350	395240
2018	GA	20193827	12.0	36	T12	neg	prtF2:sfb1	pos	sda1	SIC	pos	330G	G:H:I:Z	1	neg	neg	neg	50	122514	343475	1768003	27780449	395240
2018	GA	20193828	12.0	36	T12	neg	prtF2:sfb1	pos	sda1	SIC	pos	330G	C:G:H:I:Z	1	MEF	neg	neg	54	181733	226782	1862115	27780450	395240
2018	GA	20193896	12.0	36	T12	neg	prtF2:sfb1	neg	neg	SIC	pos	330G	C:G:Z	4	neg	neg	neg	150	147896	252797	1731757	27780479	395240
2018	GA	20193897	12.0	36	T12	neg	prtF2:sfb1	pos	sda1	SIC	pos	330G	C:G:H:I:Z	1	neg	neg	neg	51	178993	226759	1809792	27780480	395240
2018	GA	20193899	12.0	36	T12	neg	prtF2:sfb1	pos	sda1	SIC	pos	330G	C:G:H:I:Z	4	neg	neg	neg	42	182061	226775	1810584	27780482	395240
2018	NM	20193968	12.0	36	T12	neg	prtF2:sfb1	pos	sda1	SIC	pos	330G	C:G:H:I:Z	1	neg	neg	neg	41	182040	226833	1809593	27780485	395240
2018	OR	20194092	12.0	36	T12	neg	prtF2:sfb1	neg	sda1	SIC	pos	330G	C:G:H:I:Z	1	neg	neg	neg	56	182048	394073	1813366	27780569	395240
2018	GA	20194248	12.0	36	T12	neg	prtF2:sfb1	pos	sda1	SIC	pos	330G	C:G:Z	4	neg	neg	neg	69	65332	203704	1770647	27780596	395240
2018	NM	20194294	12.0	36	T12	neg	prtF2:sfb1	pos	sda1	SIC	pos	330G	C:G:H:I:Z	1	neg	neg	neg	46	181972	226584	1808333	27780598	395240
2018	MN	20194339	12.0	36	T12	neg	prtF2:sfb1	pos	sda1	SIC	pos	330G	G:Z	1	ermTR	neg	neg	47	81430	174319	1776513	27780621	395240
2018	CT	20194757	12.0	36	T12	neg	prtF2:sfb1	pos	sda1	SIC	pos	330G	C:G:H:I:S:Z	1	ERMB	TETM	neg	61	99777	365834	1867807	27780652	395240
2018	CT	20194778	12.0	36	T12	neg	prtF2:sfb1	pos	sda1	SIC	pos	330G	C:G:H:I:Z	1	neg	neg	neg	53	181543	226907	1810569	27780673	395240
2018	MD	20194793	12.0	36	T12	neg	prtF2:sfb1	pos	sda1	SIC	pos	330G	C:G:H:I:Z	1	neg	neg	neg	47	106736	203779	1810561	27780687	395240
2018	MD	20194893	12.0	36	T12	neg	prtF2:sfb1	pos	sda1	SIC	pos	330G	C:G:H:I:Z	1	neg	neg	neg	48	121995	201415	1809941	27780785	395240
2018	CA	20195403	12.0	36	T12	neg	prtF2:sfb1	pos	sda1	SIC	pos	330G	C:G:H:I:Z	1	neg	neg	neg	43	182336	226783	1809418	27780804	395240
2018	CA	20195419	12.0	36	T12	neg	prtF2:sfb1	pos	sda1	SIC	pos	330G	C:G:H:I:Z	1	neg	neg	neg	59	97601	203730	1809653	27780820	395240
2018	CA	20195428	12.0	36	T12	neg	prtF2:sfb1	pos	sda1	SIC	pos	330G	C:G:H:I:Z	1	neg	neg	neg	54	157861	219993	1890820	27780829	395240
2018	CA	20195448	12.0	36	T12	neg	prtF2:sfb1	pos	sda1	SIC	pos	330G	G:H:I:Z	1	neg	neg	ParC-S79F	59	131449	343190	1770401	27780848	395240
2018	CO	20197060	12.0	36	T12	neg	prtF2:sfb1	pos	sda1	SIC	pos	330G	C:G:H:I:Z	4	neg	neg	neg	44	181777	229377	1809918	27780879	395240
2018	MD	20197219	12.0	36	T12	neg	prtF2:sfb1	pos	sda1	SIC	pos	330G	C:G:H:I:Z	1	neg	neg	neg	55	126596	203663	1799251	27780915	395240
2018	CA	20197993	12.0	36	T12	neg	prtF2:sfb1	pos	sda1	SIC	pos	330G	G:H:I:Z	1	ERMB	TETM	neg	65	177974	343535	1868689	27780964	395240
2018	CA	20199048	12.0	36	T12	neg	prtF2:sfb1	pos	sda1	SIC	pos	330G	C:G:H:I:Z	1	neg	neg	neg	57	90553	184405	1803348	27781003	395240
2018	CA	20199049	12.0	36	T12	neg	prtF2:sfb1	pos	sda1	SIC	pos	330G	C:G:H:I:Z	1	neg	neg	neg	52	181744	229689	1805503	27781004	395240
2018	CA	20199065	12.0	36	T12	neg	prtF2:sfb1	pos	sda1	SIC	pos	330G	C:G:S:Z	1	MEF	neg	GyrA-S81F:ParC-S79Y	44	155011	227660	1748652	27781020	395240
2019	GA	20194251	12.0	36	T12	neg	prtF2:sfb1	pos	neg	SIC	pos	330G	G:H:I:Z	1	neg	neg	neg	47	113868	343264	1788307	27781076	395240
2019	MN	20194357	12.0	36	T12	neg	prtF2:sfb1	pos	sda1	SIC	pos	330G	G:H:I:Z	1	neg	neg	neg	48	81398	285902	1762653	27781097	395240
2019	MN	20194367	12.0	36	T12	neg	prtF2:sfb1	pos	sda1	neg	pos	330G	C:G:H:I:Z	1	neg	neg	neg	50	157897	205661	1799904	27781107	395240
2019	MN	20194369	12.0	36	T12	neg	prtF2:sfb1	pos	sda1	SIC	pos	330G	C:G:H:I:Z	1	neg	neg	neg	43	181956	226739	1802802	27781109	395240
2019	NY	20194609	12.0	36	T12	neg	prtF2:sfb1	pos	sda1	SIC	pos	330G	C:G:H:I:Z	4	neg	neg	neg	101	79256	202841	1805209	27804113	395240
2019	MN	20195508	12.0	36	T12	neg	prtF2:sfb1	pos	sda1	SIC	pos	330G	C:G:H:I:Z	1	neg	neg	neg	53	176881	215748	1803910	27804144	395240
2019	MN	20195514	12.0	36	T12	neg	prtF2:sfb1	pos	sda1	SIC	pos	330G	C:G:H:I:Z	1	neg	neg	neg	46	148294	203751	1801778	27804150	395240
2019	MN	20195523	12.0	36	T12	neg	prtF2:sfb1	pos	sda1	SIC	pos	330G	C:G:H:I:Z	1	neg	neg	neg	45	159327	270580	1802971	27804159	395240
2019	NM	20195709	12.0	36	T12	neg	prtF2:sfb1	pos	sda1	SIC	pos	330G	C:G:H:I:Z	1	neg	neg	neg	93	181943	217816	1812553	27804188	395240
2019	OR	20195841	12.0	36	T12	neg	prtF2:sfb1	pos	neg	SIC	pos	330G	C:G:H:I:Z	1	neg	neg	neg	48	108388	201511	1761963	27804227	395240
2019	OR	20195856	12.0	36	T12	neg	prtF2:sfb1	pos	sda1	SIC	pos	330G	C:G:H:I:Z	1	neg	neg	neg	42	182016	229674	1874016	27804241	395240
2019	MN	20195960	12.0	36	T12	neg	prtF2:sfb1	pos	sda1	SIC	pos	330G	C:G:H:I:Z	1	neg	neg	neg	45	148261	203757	1804092	27804274	395240
2019	GA	20196016	12.0	36	T12	neg	prtF2:sfb1	pos	sda1	SIC	pos	330G	G:H:I:Z	1	neg	neg	neg	53	197726	343499	1809712	27804285	395240
2019	GA	20196020	12.0	36	T12	neg	prtF2:sfb1	neg	neg	SIC	pos	330G	C:G:Z	4	neg	neg	neg	51	129978	269172	1722901	27804289	395240
2019	GA	20196022	12.0	36	T12	neg	prtF2:sfb1	pos	sda1	SIC	pos	330G	C:G:H:I:Z	1	neg	neg	neg	63	178724	217362	1802571	27804291	395240
2019	GA	20196026	12.0	36	T12	neg	prtF2:sfb1	pos	neg	SIC	pos	330G	G:H:I:Z	1	neg	neg	neg	56	76858	343264	1756793	27804295	395240
2019	TN	20196198	12.0	36	T12	neg	prtF2:sfb1	pos	sda1	SIC	pos	330G	G:H:I:Z	1	neg	neg	neg	51	155049	203681	1763560	27804324	395240
2019	OR	20196238	12.0	36	T12	neg	prtF2	pos	neg	SIC	pos	330G	C:G:H:I:Z	1	neg	neg	neg	61	99365	183391	1762381	27804344	395240
2019	CT	20196369	12.0	36	T12	neg	prtF2:sfb1	neg	sda1	SIC	pos	330G	C:G:H:I:Z	1	neg	neg	neg	47	160412	226735	1804360	27804371	395240
2019	GA	20196383	12.0	36	T12	neg	prtF2:sfb1	pos	neg	SIC	pos	330G	G:H:I:Z	1	neg	neg	neg	58	135593	342961	1753562	27804384	395240
2019	GA	20196393	12.0	36	T12	neg	prtF2:sfb1	pos	sda1	SIC	pos	330G	C:G:H:I:Z	4	neg	neg	neg	62	68814	203740	1803732	27804394	395240
2019	MN	20196488	12.0	36	T12	neg	prtF2:sfb1	pos	sda1	SIC	pos	330G	C:G:H:I:Z	4	neg	neg	neg	43	182052	226831	1805897	27804408	395240
2019	MN	20196508	12.0	36	T12	neg	prtF2:sfb1	pos	neg	SIC	pos	330G	G:H:I:Z	1	neg	neg	neg	69	98786	193212	1780030	27804428	395240
2019	MN	20196514	12.0	36	T12	neg	prtF2:sfb1	pos	sda1	neg	pos	330G	G:H:I:Z	1	neg	neg	neg	40	131493	343564	1764286	27804434	395240
2019	NM	20196568	12.0	36	T12	neg	prtF2:sfb1	pos	sda1	SIC	pos	330G	C:G:H:I:Z	4	neg	neg	neg	42	182032	226673	1805158	27804450	395240
2019	TN	20196591	12.0	36	T12	neg	prtF2:sfb1	pos	neg	SIC	pos	330G	G:H:I:Z	1	neg	neg	neg	61	162970	343569	1779558	27804458	395240
2019	CO	20197011	12.0	36	T12	neg	prtF2:sfb1	pos	sda1	SIC	pos	330G	C:G:H:I:Z	4	neg	neg	neg	47	148279	203723	1803035	27804505	395240
2019	CO	20197041	12.0	36	T12	neg	prtF2:sfb1	pos	sda1	SIC	pos	330G	C:G:H:I:Z	4	neg	neg	neg	143	63538	148171	1808558	27804535	395240
2019	MD	20197252	12.0	36	T12	neg	prtF2:sfb1	pos	sda1	SIC	pos	330G	C:G:H:I:Z	1	neg	neg	neg	47	181487	226522	1802735	27804546	395240
2019	MD	20197260	12.0	36	T12	neg	prtF2:sfb1	pos	sda1	SIC	pos	330G	C:G:H:I:Z	4	neg	neg	neg	48	181689	203688	1801802	27804554	395240
2019	MD	20197277	12.0	36	T12	neg	prtF2:sfb1	pos	sda1	SIC	pos	330G	C:G:H:I:Z	1	neg	neg	neg	53	148297	203747	1805736	27804571	395240
2019	GA	20197663	12.0	36	T12	neg	prtF2:sfb1	pos	sda1	SIC	pos	330G	C:G:H:I:Z	4	neg	neg	neg	48	145257	201479	1802564	27804616	395240
2019	GA	20197679	12.0	36	T12	neg	prtF2:sfb1	neg	neg	SIC	pos	330G	C:G:Z	4	neg	neg	neg	47	157956	383479	1720418	27804632	395240
2019	MN	20197754	12.0	36	T12	neg	prtF2:sfb1	pos	sda1	SIC	pos	330G	C:G:H:I:Z	4	neg	neg	neg	57	87201	203737	1804260	27804637	395240
2019	NM	20197834	12.0	36	T12	neg	prtF2:sfb1	pos	sda1	SIC	pos	330G	G:H:I:S:Z	1	neg	neg	neg	152	81263	175376	1803907	27804663	395240
2019	NM	20197835	12.0	36	T12	neg	prtF2:sfb1	pos	sda1	SIC	pos	330G	C:G:H:I:Z	4	neg	neg	neg	51	182012	226771	1805770	27804664	395240
2019	NM	20197839	12.0	36	T12	neg	prtF2:sfb1	pos	sda1	SIC	pos	330G	C:G:H:I:Z	4	neg	neg	neg	53	181988	226840	1805627	27804667	395240
2019	NM	20197841	12.0	36	T12	neg	prtF2:sfb1	pos	sda1	SIC	pos	330G	C:G:H:I:Z	1	neg	neg	neg	50	160543	214836	1802432	27804669	395240
2019	NM	20197845	12.0	36	T12	neg	prtF2:sfb1	pos	sda1	SIC	pos	330G	C:G:H:I:Z	1	neg	neg	neg	75	125492	204810	1797859	27804673	395240
2019	TN	20197876	12.0	36	T12	neg	prtF2:sfb1	pos	neg	SIC	pos	330G	G:H:I:Z	1	neg	neg	neg	48	163002	343344	1761025	27804685	395240
2019	NY	20197895	12.0	36	T12	neg	prtF2:sfb1	pos	sda1	SIC	pos	330G	C:G:H:I:Z	4	neg	neg	neg	43	161773	203745	1803590	27804704	395240
2019	CT	20198168	12.0	36	T12	neg	prtF2:sfb1	pos	sda1	neg	pos	330G	G:H:I:Z	1	neg	neg	neg	38	132269	343547	1763587	27804731	395240
2019	CT	20198201	12.0	36	T12	neg	prtF2:sfb1	pos	sda1	SIC	pos	330G	C:G:H:I:Z	1	neg	neg	neg	45	183262	383632	1804052	27804763	395240
2019	GA	20198370	12.0	36	T12	neg	prtF2:sfb1	pos	sda1	SIC	pos	330G	C:G:H:I:Z	4	neg	neg	neg	45	160603	226760	1841972	27804770	395240
2019	GA	20198376	12.0	36	T12	neg	prtF2:sfb1	pos	sda1	SIC	pos	330G	C:G:H:I:Z	1	neg	neg	neg	45	148322	270605	1803967	27804775	395240
2019	MN	20198432	12.0	36	T12	neg	prtF2:sfb1	pos	sda1	SIC	pos	330G	C:G:H:I:Z	1	neg	neg	neg	41	148678	203762	1809296	27804786	395240
2019	NM	20198525	12.0	36	T12	neg	prtF2:sfb1	pos	sda1	SIC	pos	330G	C:G:H:I:Z	4	neg	neg	neg	56	181952	229649	1804084	27804804	395240
2019	NM	20198543	12.0	36	T12	neg	prtF2:sfb1	pos	sda1	SIC	pos	330G	C:G:H:I:Z	1	neg	neg	neg	45	181741	226812	1803711	27804822	395240
2019	MD	20198806	12.0	36	T12	neg	prtF2:sfb1	pos	sda1	SIC	pos	330G	G:H:I:Z	1	MEF	neg	ParC-S79F	50	99206	238708	1805623	27804850	395240
2019	MD	20198807	12.0	36	T12	neg	prtF2:sfb1	pos	sda1	SIC	pos	330G	G:H:I:Z	1	neg	neg	neg	43	131455	343243	1763028	27804851	395240
2019	MD	20198837	12.0	36	T12	neg	prtF2:sfb1	pos	sda1	neg	pos	330G	G:H:I:Z	1	MEF	neg	neg	59	81409	178068	1809403	27804881	395240
2019	MD	20198842	12.0	36	T12	neg	prtF2:sfb1	pos	sda1	neg	pos	330G	G:H:I:Z	1	MEF	neg	neg	39	193399	343551	1804610	27804886	395240
2019	MD	20198852	12.0	36	T12	neg	prtF2:sfb1	pos	sda1	SIC	pos	330G	C:G:H:I:Z	1	neg	neg	neg	44	178194	218304	1803659	27804896	395240
2019	MD	20198858	12.0	36	T12	neg	prtF2:sfb1	pos	sda1	SIC	pos	330G	C:G:H:I:Z	4	neg	neg	neg	51	148257	226720	1804845	27804902	395240
2019	MD	20198872	12.0	36	T12	neg	prtF2:sfb1	pos	sda1	neg	pos	330G	G:H:I:Z	1	MEF	neg	neg	42	193339	343248	1802794	27804916	395240
2019	TN	20199188	12.0	36	T12	neg	prtF2:sfb1	pos	sda1	SIC	pos	330G	C:G:H:I:Z	4	neg	neg	neg	51	110799	226652	1801543	27804929	395240
2019	TN	20199193	12.0	36	T12	neg	prtF2:sfb1	pos	sda1	SIC	pos	330G	G:H:I:Z	1	ermTR	neg	neg	46	131108	281466	1807223	27804934	395240
2019	TN	20199199	12.0	36	T12	neg	prtF2:sfb1	pos	sda1	SIC	pos	330G	C:G:H:I:Z	4	neg	neg	neg	52	141594	201508	1803491	27804940	395240
2019	TN	20199202	12.0	36	T12	neg	prtF2:sfb1	pos	sda1	SIC	pos	330G	G:H:I:Z	1	neg	neg	neg	199	148779	244736	1794794	27804943	395240
2019	TN	20199330	12.0	36	T12	neg	prtF2:sfb1	pos	sda1	SIC	pos	330G	C:G:H:I:Z	4	neg	neg	neg	50	181950	226836	1803003	27804951	395240
2019	NY	20199346	12.0	36	T12	neg	prtF2:sfb1	pos	sda1	SIC	pos	330G	C:G:H:I:Z	4	neg	neg	neg	45	181757	226802	1804557	27804967	395240
2019	NY	20199350	12.0	36	T12	neg	prtF2:sfb1	pos	sda1	SIC	pos	330G	C:G:H:I:Z	4	neg	neg	neg	55	181964	226861	1805847	27804971	395240
2019	GA	20199548	12.0	36	T12	neg	prtF2:sfb1	pos	sda1	neg	pos	330G	G:H:I:Z	1	neg	neg	neg	41	122601	343289	1822644	27805053	395240
2019	MN	20199820	12.0	36	T12	neg	prtF2:sfb1	pos	sda1	SIC	pos	330G	G:Z	1	ermTR	neg	neg	52	105435	234906	1770455	27805063	395240
2019	NM	20199893	12.0	36	T12	neg	prtF2:sfb1	pos	sda1	SIC	pos	330G	C:G:H:I:Z	1	neg	neg	neg	42	182044	226760	1806083	27805080	395240
2019	MN	20200083	12.0	36	T12	neg	prtF2:sfb1	pos	sda1	SIC	pos	330G	C:G:H:I:Z	1	neg	neg	neg	57	144563	203699	1803522	27862111	395240
2019	NM	20200173	12.0	36	T12	neg	prtF2:sfb1	pos	sda1	SIC	pos	330G	C:G:H:I:Z	1	neg	neg	neg	47	182048	226797	1806235	27862149	395240
2019	TN	20200215	12.0	36	T12	neg	prtF2:sfb1	pos	sda1	SIC	pos	330G	C:G:H:I:Z	1	neg	neg	neg	42	173161	226846	1805247	27862161	395240
2019	OR	20200323	12.0	36	T12	neg	prtF2:sfb1	pos	sda1	SIC	pos	330G	C:G:H:I:Z	1	neg	neg	neg	42	181478	393844	1804075	27862204	395240
2019	OR	20200330	12.0	36	T12	neg	prtF2:sfb1	pos	sda1	SIC	pos	330G	C:G:H:I:Z	4	neg	neg	neg	48	148299	226762	1804227	27862211	395240
2019	GA	20200349	12.0	36	T12	neg	prtF2:sfb1	pos	sda1	SIC	pos	330G	C:G:H:I:Z	4	neg	neg	neg	54	99396	183478	1802517	27862219	395240
2019	MN	20200418	12.0	36	T12	neg	prtF2:sfb1	pos	sda1	SIC	pos	330G	C:G:H:I:Z	1	neg	neg	neg	47	157154	203667	1799746	27862232	395240
2019	CO	20200559	12.0	36	T12	neg	prtF2:sfb1	pos	sda1	SIC	pos	330G	G:H:I:S:Z	1	neg	neg	neg	43	99562	343625	1817888	27862306	395240
2019	CO	20200605	12.0	36	T12	neg	prtF2:sfb1	pos	sda1	SIC	pos	330G	C:G:H:I:Z	1	neg	neg	neg	46	182028	226810	1805269	27862352	395240
2019	TN	20200726	12.0	36	T12	neg	prtF2:sfb1	pos	sda1	SIC	pos	330G	C:G:H:I:Z	4	neg	neg	neg	45	148306	203752	1803923	27862371	395240
2019	CA	20201186	12.0	36	T12	neg	prtF2:sfb1	pos	sda1	SIC	pos	330G	C:G:H:I:Z	1	neg	neg	neg	68	148198	224241	1803160	27862463	395240
2019	CA	20201199	12.0	36	T12	neg	prtF2:sfb1	pos	sda1	SIC	pos	330G	C:G:H:I:S:Z	1	ERMB	TETM	neg	62	99733	343250	1861541	27862475	395240
2019	GA	20201365	12.0	36	T12	neg	prtF2:sfb1	pos	sda1	SIC	pos	330G	G:H:I:Z	1	neg	neg	neg	53	102335	226322	1810432	27862522	395240
2019	GA	20201372	12.0	36	T12	neg	prtF2:sfb1	neg	sda1	SIC	pos	330G	C:G:H:I:Z	1	neg	neg	neg	44	153722	203770	1804419	27862529	395240
2019	NM	20201533	12.0	36	T12	neg	prtF2:sfb1	pos	sda1	SIC	pos	330G	C:G:H:I:Z	1	ermT	neg	neg	43	182076	226897	1807724	27862544	395240
2019	NM	20201543	12.0	36	T12	neg	prtF2:sfb1	pos	sda1	SIC	pos	330G	C:G:H:I:Z	1	neg	neg	neg	53	119606	203673	1799158	27862554	395240
2019	TN	20201957	12.0	36	T12	neg	prtF2:sfb1	pos	neg	SIC	pos	330G	G:H:I:Z	1	neg	neg	neg	49	162962	343561	1760851	27862606	395240
2019	TN	20201959	12.0	36	T12	neg	prtF2:sfb1	pos	sda1	SIC	pos	330G	C:G:H:I:Z	1	neg	neg	neg	52	147999	203721	1803157	27862608	395240
2019	CO	20201978	12.0	36	T12	neg	prtF2:sfb1	pos	sda1	SIC	pos	330G	G:H:I:Z	1	neg	neg	neg	41	121619	343275	1821317	27862627	395240
2019	CO	20201996	12.0	36	T12	neg	prtF2:sfb1	pos	sda1	SIC	pos	330G	C:G:H:I:Z	1	neg	neg	neg	82	147868	205594	1794914	27862645	395240
2019	OR	20202158	12.0	36	T12	neg	prtF2:sfb1	pos	neg	SIC	pos	330G	G:H:I:Z	1	neg	neg	neg	58	162942	343555	1758454	27862670	395240
2019	CT	20202266	12.0	36	T12	neg	prtF2:sfb1	pos	sda1	SIC	pos	330G	G:H:I:Z	1	neg	neg	neg	40	122605	343276	1822571	27862705	395240
2019	GA	20202636	12.0	36	T12	neg	prtF2:sfb1	pos	sda1	SIC	pos	330G	C:G:H:I:Z	1	neg	neg	neg	46	183489	384065	1803472	27862823	395240
2019	TN	20202894	12.0	36	T12	neg	prtF2:sfb1	pos	neg	SIC	pos	330G	G:H:I:Z	1	neg	neg	neg	52	99565	343573	1761115	27862867	395240
2019	CT	20202927	12.0	36	T12	neg	prtF2:sfb1	pos	sda1	SIC	pos	330G	G:H:I:Z	1	neg	neg	neg	51	122513	343469	1763438	27862899	395240
2019	CT	20202929	12.0	36	T12	neg	prtF2:sfb1	pos	sda1	neg	pos	330G	G:H:I:Z	1	neg	neg	neg	54	131698	343511	1765340	27862901	395240
2019	MN	20202933	12.0	36	T12	neg	prtF2:sfb1	pos	sda1	SIC	pos	330G	C:G:Z	1	neg	neg	neg	87	130701	253385	1764553	27862903	395240
2019	MN	20202944	12.0	36	T12	neg	prtF2:sfb1	pos	sda1	SIC	pos	330G	C:G:H:I:Z	1	neg	neg	neg	125	92059	205058	1802769	27862914	395240
2019	NY	20203221	12.0	36	T12	neg	prtF2:sfb1	pos	sda1	SIC	pos	330G	C:G:H:I:Z	4	neg	neg	neg	55	148247	226817	1804476	27862966	395240
2019	CA	20203304	12.0	36	T12	neg	prtF2:sfb1	pos	neg	SIC	pos	330G	G:H:I:Z	1	neg	neg	neg	43	162927	343466	1723619	27863022	395240
2019	CO	20203476	12.0	36	T12	neg	prtF2:sfb1	pos	sda1	SIC	pos	330G	C:G:H:I:Z	4	neg	neg	neg	56	93988	176928	1807826	27922126	395240
2019	CO	20203521	12.0	36	T12	neg	prtF2:sfb1	pos	sda1	SIC	pos	330G	G:H:I:Z	1	neg	neg	neg	41	131489	343019	1826948	27922167	395240
2019	GA	20203721	12.0	36	T12	neg	prtF2:sfb1	pos	sda1	SIC	pos	330G	G:H:I:Z	1	neg	neg	neg	38	122505	343202	1758860	27922176	395240
2019	GA	20203725	12.0	36	T12	neg	prtF2:sfb1	pos	sda1	SIC	pos	330G	C:G:H:I:Z	1	neg	neg	neg	43	153770	203817	1804617	27922180	395240
2019	TN	20204034	12.0	36	T12	neg	prtF2:sfb1	pos	sda1	SIC	pos	330G	G:H:I:Z	1	ermTR	neg	neg	105	131678	282014	1823354	27922186	395240
2019	TN	20204041	12.0	36	T12	neg	prtF2:sfb1	pos	neg	SIC	pos	330G	G:H:I:Z	1	neg	neg	neg	52	162970	343569	1760757	27922193	395240
2019	CT	20204536	12.0	36	T12	neg	prtF2:sfb1	pos	sda1	SIC	pos	330G	C:G:H:I:Z	1	neg	neg	neg	63	88512	176902	1802814	27922263	395240
2019	GA	20204580	12.0	36	T12	neg	prtF2:sfb1	pos	sda1	SIC	pos	330G	C:G:H:I:Z	1	neg	neg	neg	54	76855	253865	1851975	27922280	395240
2019	GA	20204581	12.0	36	T12	neg	prtF2:sfb1	pos	sda1	SIC	pos	330G	C:G:H:I:Z	1	neg	neg	neg	45	182116	229401	1802272	27922281	395240
2019	CO	20204710	12.0	36	T12	neg	prtF2:sfb1	pos	sda1	SIC	pos	330G	C:G:H:I:Z	1	neg	neg	neg	48	148299	203759	1804982	27922300	395240
2020	GA	20203727	12.0	36	T12	neg	prtF2:sfb1	pos	neg	SIC	pos	330G	C:G:H:I:K:Z	4	neg	neg	neg	45	163007	226784	1806376	27922444	395240
2020	GA	20203733	12.0	36	T12	neg	prtF2:sfb1	pos	sda1	SIC	pos	330G	C:G:H:I:Z	4	neg	neg	neg	66	160256	218415	1803912	27922450	395240
2020	MN	20204076	12.0	36	T12	neg	prtF2:sfb1	pos	sda1	SIC	pos	330G	C:G:Z	4	neg	neg	neg	40	178160	384130	1764015	27922468	395240
2020	NM	20204259	12.0	36	T12	neg	prtF2:sfb1	pos	sda1	SIC	pos	330G	C:G:H:I:Z	1	neg	neg	neg	53	148242	203683	1802830	27922496	395240
2020	GA	20204590	12.0	36	T12	neg	prtF2:sfb1	pos	neg	SIC	pos	330G	G:H:I:Z	1	neg	neg	neg	55	109433	343557	1784500	27922507	395240
2020	GA	20204593	12.0	36	T12	neg	prtF2:sfb1	pos	neg	SIC	pos	330G	G:H:I:Z	1	neg	neg	neg	50	162970	343569	1780082	27922510	395240
2020	GA	20204595	12.0	36	T12	neg	prtF2:sfb1	pos	sda1	SIC	pos	330G	C:G:H:I:Z	1	neg	neg	neg	47	182830	226832	1805636	27922512	395240
2020	TN	20204646	12.0	36	T12	neg	prtF2:sfb1	pos	sda1	SIC	pos	330G	C:G:H:I:Z	1	neg	neg	neg	40	182060	226851	1804652	27922528	395240
2020	CO	20204739	12.0	36	T12	neg	prtF2:sfb1	pos	sda1	SIC	pos	330G	C:G:H:I:Z	4	neg	neg	neg	39	149365	229389	1804262	27922569	395240
2020	GA	20210269	12.0	36	T12	neg	prtF2:sfb1	pos	neg	SIC	pos	330G	G:H:I:Z	1	neg	neg	neg	42	162962	343561	1772608	27992210	395240
2020	MD	20210375	12.0	36	T12	neg	prtF2:sfb1	pos	sda1	SIC	pos	330G	G:H:I:Z	1	neg	neg	neg	49	126297	342898	1762861	27992241	395240
2020	CA	20210420	12.0	36	T12	neg	prtF2:sfb1	pos	sda1	SIC	pos	330G	C:G:H:I:S:Z	1	ERMB	TETM	neg	50	99797	409379	1863076	27992245	395240
2016	MN	20163939	12.10	36	T12	neg	prtF2:sfb1	pos	sda1	SIC	pos	330G	C:G:H:I:Z	1	neg	neg	neg	39	178288	384084	1811025	8690805	395240
2018	NM	20190118	12.109	36	T12	neg	prtF2:sfb1	pos	sda1	SIC	pos	330G	C:G:H:I:Z	1	neg	neg	neg	45	182048	226875	1810751	27750488	395240
2019	NM	20199897	12.109	36	T12	neg	prtF2:sfb1	pos	sda1	SIC	pos	330G	C:G:H:I:Z	1	neg	neg	neg	135	178095	226818	1833074	27805084	395240
2017	CA	20176344	12.11	36	T12	neg	prtF2:sfb1	pos	sda1	SIC	pos	330G	C:G:H:I:Z	1	neg	neg	neg	40	182068	229656	1810234	9849022	395240
2018	MN	20191225	12.11	36	T12	neg	prtF2:sfb1	pos	sda1	neg	pos	330G	G:Z	1	neg	neg	neg	37	148601	343611	1721958	27770062	395240
2018	CO	20197087	12.11	36	T12	neg	prtF2:sfb1	pos	sda1	SIC	pos	330G	C:G:H:I:Z	1	neg	neg	neg	51	148174	203628	1802223	27780904	395240
2018	CT	20193762	12.112	36	T12	neg	prtF2:sfb1	pos	sda1	SIC	pos	330G	G:H:I:Z	1	neg	neg	neg	44	179357	308033	1771784	27780416	395240
2018	CT	20194073	12.113	36	T12	neg	prtF2:sfb1	pos	sda1	neg	pos	330G	G:H:I:Z	1	MEF	neg	neg	41	178760	343567	1820060	27780550	395240
2019	MN	20200081	12.119	36	T12	neg	prtF2:sfb1	pos	sda1	SIC	pos	330G	G:H:I:Z	1	neg	neg	neg	44	131726	343174	1762646	27862109	395240
2018	CO	20190693	12.14	36	T12	neg	prtF2:sfb1	pos	sda1	SIC	pos	330G	C:G:H:I:Z	4	neg	neg	neg	38	181817	229417	1804086	27769820	395240
2016	CA	20165320	12.18	36	T12	neg	prtF2:sfb1	pos	sda1	SIC	pos	330G	C:G:H:I:Z	1	neg	neg	neg	144	166171	226500	1831830	8691137	395240
2016	CT	20163064	12.19	36	T12	neg	prtF2:sfb1	pos	sda1	SIC	pos	330G	C:G:H:I:Z	1	neg	neg	neg	42	182031	229715	1804101	8690663	395240
2016	MN	20163931	12.19	36	T12	neg	prtF2:sfb1	pos	sda1	SIC	pos	330G	G:H:I:Z	1	neg	neg	neg	46	131565	343355	1830733	8690797	395240
2016	MN	20165697	12.19	36	T12	neg	prtF2:sfb1	pos	sda1	SIC	pos	330G	G:H:I:Z	1	neg	neg	neg	44	122714	198833	1826563	8691186	395240
2016	MN	20166419	12.19	36	T12	neg	prtF2:sfb1	pos	sda1	SIC	pos	330G	G:H:I:Z	1	neg	neg	neg	42	131529	343320	1823062	8691401	395240
2016	CA	20171289	12.19	36	T12	neg	prtF2:sfb1	pos	sda1	SIC	pos	330G	C:G:H:I:Z	1	neg	neg	neg	50	182063	226967	1812990	8691834	395240
2017	CA	20190199	12.19	36	T12	neg	prtF2:sfb1	pos	sda1	SIC	pos	330G	C:G:H:I:Z	1	neg	neg	neg	48	182009	226823	1809283	27749832	395240
2016	TN	20170857	12.2	36	T12	neg	prtF2:sfb1	pos	sda1	SIC	pos	330G	C:G:H:I:Z	4	neg	neg	neg	47	91488	167642	1806378	8691703	395240
2018	NM	20192853	12.2	36	T12	neg	prtF2:sfb1	pos	neg	SIC	pos	330G	C:G:H:I:Z	1	neg	neg	neg	39	163022	201595	1764317	27770540	395240
2016	NM	20163520	12.21	36	T12	neg	prtF2:sfb1	pos	sda1	SIC	pos	330G	C:G:H:I:Z	1	neg	neg	neg	39	148346	203795	1809340	8690735	395240
2017	NM	20175562	12.21	36	T12	neg	prtF2:sfb1	pos	sda1	neg	pos	330G	C:G:H:I:Z	1	neg	neg	neg	45	118853	226872	1805100	8692923	395240
2019	CA	20205041	12.21	36	T12	neg	prtF2:sfb1	pos	sda1	SIC	pos	330G	C:G:H:I:Z	1	neg	neg	neg	38	181591	226817	1803957	27922338	395240
2015	CA	20156447	12.32	36	T12	neg	prtF2:sfb1	pos	sda1	SIC	pos	330G	G:H:I:Z	1	neg	neg	neg	42	86620	235630	1766292	7153791	395240
2017	CT	20173072	12.34	36	T12	neg	prtF2:sfb1	pos	sda1	neg	pos	330G	G:H:I:Z	1	neg	neg	neg	47	148513	229054	1807042	8692242	395240
2019	MD	20201795	12.34	36	T12	neg	prtF2:sfb1	pos	sda1	neg	pos	330G	G:Z	1	neg	neg	neg	40	148565	435927	1726678	27862561	395240
2016	MD	20172291	12.37	36	T12	neg	prtF2:sfb1	pos	sda1	SIC	pos	330G	C:G:H:I:Z	1	neg	neg	neg	39	148711	203881	1816099	8692088	395240
2020	GA	20204601	12.37	36	T12	neg	prtF2:sfb1	pos	sda1	SIC	pos	330G	G:H:I:Z	1	neg	neg	neg	40	131706	326255	1763775	27922518	395240
2016	CO	20172016	12.40	36	T12	neg	prtF2:sfb1	pos	sda1	SIC	pos	330G	G:H:I:Z	1	neg	neg	neg	46	132373	343404	1773050	8691973	395240
2018	CO	20197067	12.40	36	T12	neg	prtF2:sfb1	pos	sda1	SIC	pos	330G	C:G:H:I:Z	10	neg	neg	neg	42	131176	218147	1796710	27780886	395240
2019	TN	20200207	12.40	36	T12	neg	prtF2:sfb1	pos	sda1	SIC	pos	330G	C:G:H:I:Z	1	neg	neg	neg	54	161536	226708	1804267	27862153	395240
2017	MD	20183377	12.47	36	T12	neg	prtF2:sfb1	pos	sda1	SIC	pos	330G	C:G:H:I:Z	1	neg	neg	neg	55	181276	226713	1810400	9849694	395240
2018	MD	20185794	12.47	36	T12	neg	prtF2:sfb1	pos	sda1	SIC	pos	330G	C:G:H:I:Z	1	neg	TETM	neg	41	181360	226837	1917699	27750334	395240
2015	MN	20152516	12.7	36	T12	neg	prtF2:sfb1	pos	sda1	SIC	pos	330G	C:G:H:I:Z	1	neg	neg	neg	129	27305	97152	1823759	7153012	395240
2015	MN	20154137	12.7	36	T12	neg	prtF2:sfb1	pos	sda1	SIC	pos	330G	C:G:H:I:Z	1	neg	neg	neg	37	148454	213923	1806877	7153256	395240
2015	MN	20154148	12.7	36	T12	neg	prtF2:sfb1	pos	sda1	SIC	pos	330G	C:G:H:I:Z	1	neg	neg	neg	48	127481	384121	1807198	7153266	395240
2015	OR	20154946	12.7	36	T12	neg	prtF2:sfb1	pos	sda1	SIC	pos	330G	C:G:H:I:Z	1	neg	neg	neg	41	183615	384083	1806300	7153422	395240
2015	MN	20155068	12.7	36	T12	neg	prtF2:sfb1	pos	sda1	SIC	pos	330G	C:G:H:I:Z	1	neg	neg	neg	46	77381	330990	1806515	7153489	395240
2015	MN	20156167	12.7	36	T12	neg	prtF2:sfb1	pos	sda1	SIC	pos	330G	C:G:H:I:Z	1	neg	neg	neg	39	183664	363930	1806293	7153688	395240
2015	MN	20156174	12.7	36	T12	neg	prtF2:sfb1	pos	sda1	SIC	pos	330G	C:G:H:I:Z	1	neg	neg	neg	38	131352	252995	1807441	7153695	395240
2015	MN	20156177	12.7	36	T12	neg	prtF2:sfb1	pos	sda1	SIC	pos	330G	C:G:H:I:Z	1	neg	neg	neg	37	148442	384123	1805969	7153698	395240
2015	MN	20156186	12.7	36	T12	neg	prtF2:sfb1	pos	sda1	neg	pos	330G	C:G:H:I:Z	1	neg	neg	neg	38	183640	384091	1805997	7153707	395240
2015	GA	20160176	12.7	36	T12	neg	prtF2:sfb1	pos	sda1	neg	pos	330G	C:G:H:I:Z	4	neg	neg	neg	44	99726	203922	1808258	7153932	395240
2015	MN	20160317	12.7	36	T12	neg	prtF2:sfb1	pos	sda1	SIC	pos	330G	C:G:H:I:Z	1	neg	neg	neg	40	148446	384127	1808475	7153960	395240
2015	MN	20160325	12.7	36	T12	neg	prtF2:sfb1	pos	sda1	SIC	pos	330G	C:G:H:I:Z	1	neg	neg	neg	38	178333	384129	1807580	7153968	395240
2015	MN	20162408	12.7	36	T12	neg	prtF2:sfb1	neg	sda1	SIC	pos	330G	G:Z	1	neg	neg	neg	40	183276	342266	1732460	7154300	395240
2016	MN	20163977	12.7	36	T12	neg	prtF2:sfb1	pos	sda1	SIC	pos	330G	C:G:H:I:Z	1	neg	neg	neg	44	183582	384035	1811396	8690838	395240
2016	MN	20163985	12.7	36	T12	neg	prtF2:sfb1	pos	sda1	SIC	pos	330G	C:G:H:I:Z	1	neg	neg	neg	41	183546	226786	1809354	8690845	395240
2016	MN	20165730	12.7	36	T12	neg	prtF2:sfb1	pos	sda1	SIC	pos	330G	C:G:H:I:Z	1	neg	neg	neg	41	109056	280644	1806384	8691217	395240
2016	MN	20166463	12.7	36	T12	neg	prtF2:sfb1	pos	sda1	SIC	pos	330G	C:G:H:I:Z	1	neg	neg	neg	47	96198	211081	1808171	8691444	395240
2016	CO	20170123	12.7	36	T12	neg	prtF2:sfb1	pos	sda1	SIC	pos	330G	C:G:H:I:Z	1	neg	neg	neg	46	161959	226788	1807780	8691542	395240
2016	MN	20170594	12.7	36	T12	neg	prtF2:sfb1	pos	sda1	SIC	pos	330G	G:Z	1	neg	neg	neg	41	148382	342318	1724922	8691673	395240
2017	MN	20174033	12.7	36	T12	neg	prtF2:sfb1	pos	sda1	SIC	pos	330G	C:G:H:I:Z	1	neg	neg	neg	43	183441	383925	1813073	8692511	395240
2017	MN	20175281	12.7	36	T12	neg	prtF2:sfb1	pos	sda1	SIC	pos	330G	C:G:H:I:Z	1	neg	neg	neg	36	183670	384065	1809793	8692824	395240
2017	TN	20175846	12.7	36	T12	neg	prtF2:sfb1	pos	sda1	SIC	pos	330G	C:G:H:I:Z	1	neg	neg	neg	40	178229	384027	1814766	8692993	395240
2017	GA	20177036	12.7	36	T12	neg	prtF2:sfb1	pos	sda1	SIC	pos	330G	C:G:H:I:Z	1	neg	neg	neg	45	148358	384039	1810575	8693267	395240
2017	MN	20182132	12.7	36	T12	neg	prtF2:sfb1	pos	sda1	SIC	pos	330G	C:G:H:I:Z	1	neg	neg	neg	61	178123	383975	1813138	9849498	395240
2017	TN	20190500	12.7	36	T12	neg	prtF2:sfb1	pos	sda1	SIC	pos	330G	C:G:H:I:Z	1	neg	neg	neg	41	178281	384079	1810322	27749939	395240
2018	MN	20184015	12.7	36	T12	neg	prtF2:sfb1	pos	sda1	SIC	pos	330G	C:G:H:I:Z	1	neg	neg	neg	40	183660	384093	1811931	27750116	395240
2018	MN	20186048	12.7	36	T12	neg	prtF2:sfb1	pos	sda1	SIC	pos	330G	C:G:H:I:Z	1	neg	neg	neg	36	183670	384064	1816023	27750368	395240
2018	TN	20190536	12.7	36	T12	neg	prtF2:sfb1	pos	sda1	SIC	pos	330G	C:G:H:I:Z	1	neg	neg	neg	44	178213	384011	1809200	27769715	395240
2018	MN	20191230	12.7	36	T12	neg	prtF2:sfb1	pos	sda1	SIC	pos	330G	C:G:H:I:Z	1	neg	neg	neg	43	183477	343212	1808060	27770067	395240
2018	MN	20191856	12.7	36	T12	neg	prtF2:sfb1	pos	sda1	SIC	pos	330G	C:G:H:I:Z	1	neg	neg	neg	36	183662	384073	1810308	27770210	395240
2018	MN	20192000	12.7	36	T12	neg	prtF2:sfb1	pos	sda1	SIC	pos	330G	C:G:H:I:Z	1	neg	neg	neg	36	183828	384093	1811164	27770240	395240
2018	MN	20192014	12.7	36	T12	neg	prtF2:sfb1	pos	sda1	SIC	pos	330G	C:G:H:I:Z	1	neg	neg	neg	44	183374	383766	1810302	27770254	395240
2018	MD	20192926	12.7	36	T12	neg	prtF2:sfb1	pos	sda1	SIC	pos	330G	G:H:I:Z	1	neg	neg	neg	38	126137	340995	1752399	27770576	395240
2018	GA	20193892	12.7	36	T12	neg	prtF2:sfb1	pos	sda1	SIC	pos	330G	C:G:H:I:Z	1	neg	neg	neg	37	161310	384065	1829025	27780476	395240
2018	MN	20194022	12.7	36	T12	neg	prtF2:sfb1	pos	sda1	SIC	pos	330G	G:H:I:Z	1	neg	neg	neg	38	183636	342333	1768218	27780525	395240
2018	MN	20194338	12.7	36	T12	neg	prtF2:sfb1	pos	sda1	SIC	pos	330G	C:G:H:I:Z	1	neg	neg	neg	39	183632	384028	1810018	27780620	395240
2018	MN	20194344	12.7	36	T12	neg	prtF2:sfb1	pos	sda1	SIC	pos	330G	C:G:H:I:Z	1	neg	neg	neg	41	183590	384025	1810113	27780626	395240
2019	MN	20195949	12.7	36	T12	neg	prtF2:sfb1	pos	sda1	SIC	pos	330G	C:G:H:I:Z	1	neg	neg	neg	42	183568	383964	1810082	27804263	395240
2019	MN	20196494	12.7	36	T12	neg	prtF2:sfb1	pos	sda1	SIC	pos	330G	C:G:H:I:Z	1	neg	neg	neg	49	148202	252758	1799297	27804414	395240
2019	MD	20197301	12.7	36	T12	neg	prtF2:sfb1	pos	sda1	SIC	pos	330G	C:G:H:I:Z	1	neg	neg	neg	47	178177	383974	1803496	27804595	395240
2019	MN	20197757	12.7	36	T12	neg	prtF2:sfb1	pos	sda1	SIC	pos	330G	G:H:I:Z	1	neg	neg	neg	46	133525	342229	1765634	27804640	395240
2019	MN	20197760	12.7	36	T12	neg	prtF2:sfb1	pos	sda1	SIC	pos	330G	G:H:I:Z	1	neg	neg	neg	46	178771	341950	1758548	27804643	395240
2019	MN	20197765	12.7	36	T12	neg	prtF2:sfb1	pos	sda1	SIC	pos	330G	C:G:H:I:Z	1	neg	neg	neg	66	183558	384024	1813488	27804648	395240
2019	TN	20197878	12.7	36	T12	neg	prtF2:sfb1	pos	sda1	SIC	pos	330G	C:G:H:I:Z	1	neg	neg	neg	42	178233	384031	1804165	27804687	395240
2019	NY	20199351	12.7	36	T12	neg	prtF2:sfb1	pos	sda1	SIC	pos	330G	C:G:H:I:Z	1	neg	neg	neg	42	178177	383732	1803789	27804972	395240
2019	MN	20202979	12.7	36	T12	neg	prtF2:sfb1	neg	sda1	SIC	pos	330G	G:Z	1	neg	neg	neg	53	183230	342248	1724546	27862949	395240
2019	MN	20204064	12.7	36	T12	neg	prtF2:sfb1	pos	sda1	SIC	pos	330G	C:G:H:I:Z	1	neg	neg	neg	45	158063	383881	1799573	27922195	395240
2019	MN	20204068	12.7	36	T12	neg	prtF2:sfb1	pos	sda1	SIC	pos	330G	G:Z	1	neg	neg	neg	41	183576	329177	1722066	27922197	395240
2020	MN	20204096	12.7	36	T12	neg	prtF2:sfb1	pos	sda1	SIC	pos	330G	C:G:H:I:Z	1	neg	neg	neg	52	130936	252730	1800015	27922486	395240
2020	TN	20204645	12.7	36	T12	neg	prtF2:sfb1	pos	sda1	SIC	pos	330G	C:G:H:I:Z	1	neg	neg	neg	43	178201	383999	1803403	27922527	395240
2015	CA	20156410	12.75	36	T12	neg	prtF2:sfb1	pos	sda1	SIC	pos	330G	G:H:I:S:Z	1	neg	neg	neg	39	113583	362053	1806130	7153755	395240
2015	NY	20160981	12.75	36	T12	neg	prtF2:sfb1	neg	sda1	SIC	pos	330G	C:G:H:I:S:Z	1	ERMB	TETM	neg	52	101533	226818	1918923	7154057	395240
2015	CT	20160945	12.8	36	T12	neg	prtF2:sfb1	pos	sda1	SIC	pos	330G	C:G:H:I:Z	1	neg	neg	neg	52	150263	226785	1807947	7154031	395240
2016	CT	20163071	12.8	36	T12	neg	prtF2:sfb1	pos	sda1	SIC	pos	330G	C:G:H:I:Z	1	neg	neg	neg	42	182037	226793	1809540	8690667	395240
2016	CT	20164753	12.8	36	T12	neg	prtF2:sfb1	pos	sda1	SIC	pos	330G	C:G:H:I:Z	1	neg	neg	neg	42	161249	226880	1810384	8690955	395240
2017	MN	20174039	12.8	36	T12	neg	prtF2:sfb1	pos	sda1	SIC	pos	330G	C:G:H:I:Z	1	neg	neg	neg	45	182058	226821	1810911	8692517	395240
2017	CT	20177162	12.8	36	T12	neg	prtF2:sfb1	pos	sda1	SIC	pos	330G	C:G:H:I:Z	1	neg	neg	neg	43	181524	226761	1807616	9849048	395240
2017	TN	20177173	12.8	36	T12	neg	prtF2:sfb1	pos	neg	SIC	pos	330G	C:G:Z	1	neg	neg	neg	43	162914	383835	1728946	9849057	395240
2017	NY	20182627	12.8	36	T12	neg	prtF2:sfb1	pos	sda1	SIC	pos	330G	C:G:H:I:Z	1	neg	neg	neg	39	182066	226786	1809352	9849616	395240
2019	GA	20195256	12.8	36	T12	neg	prtF2:sfb1	pos	sda1	SIC	pos	330G	C:G:H:I:Z	1	neg	neg	neg	49	160317	318458	1802343	27804131	395240
2019	GA	20196012	12.8	36	T12	neg	prtF2:sfb1	pos	sda1	SIC	pos	330G	C:G:H:I:Z	1	neg	neg	neg	111	178047	215439	1815845	27804281	395240
2019	NM	20196151	12.8	36	T12	neg	prtF2:sfb1	pos	sda1	SIC	pos	330G	C:G:H:I:Z	1	neg	neg	neg	80	181724	229691	1809133	27804316	395240
2019	NM	20199902	12.8	36	T12	neg	prtF2:sfb1	pos	sda1	SIC	pos	330G	C:G:H:I:Z	1	neg	neg	neg	45	181975	229591	1803032	27805089	395240
2020	GA	20203732	12.8	36	T12	neg	prtF2:sfb1	pos	sda1	SIC	pos	330G	C:G:H:I:Z	1	neg	neg	neg	45	129430	226894	1804611	27922449	395240
2015	GA	20155200	12.9	36	T12	neg	prtF2:sfb1	pos	sda1	neg	pos	330G	G:H:I:Z	1	ermTR	neg	neg	44	81557	219358	1819783	7153500	395240
2016	GA	20170681	12.9	36	T12	neg	prtF2:sfb1	pos	sda1	SIC	pos	330G	G:H:I:Z	1	ermTR	neg	neg	37	99962	476047	1812755	8691678	395240
2015	NM	20160140	12.91	36	T12	neg	prtF2:sfb1	pos	sda1	neg	pos	330G	G:H:I:Z	1	neg	neg	neg	38	131802	343617	1765300	7153921	395240
2015	CA	20154051	82.0	36	T12	mrp	fbaA:prtF2:sfb1:sof	pos	sda1	neg	pos	330G	A:C:G:H:I:Z	1	neg	neg	neg	51	148351	223783	1903311	7153241	395240
2017	NY	20181688	82.0	36	T12	mrp	fbaA:prtF2:sfb1:sof	pos	sda1	neg	pos	330G	C:G:H:I:Z	1	neg	neg	neg	66	201493	223006	1946058	9849361	395240
2018	NY	20192362	82.0	36	T12	mrp	fbaA:prtF2:sfb1:sof	pos	neg	neg	pos	330G	C:G:H:I:K:Z	1	ERMB	neg	neg	49	157463	229463	1843985	27770360	395240
2018	NY	20194016	82.0	36	T12	enn:mrp	fbaA:prtF2:sfb1:sof	pos	neg	neg	pos	330G	C:G:H:I:L:M:Z	1	neg	neg	neg	75	70143	191906	1807222	27780519	395240
2019	CO	20200554	82.0	36	T12	mrp	fbaA:prtF2:sfb1:sof	pos	sda1	neg	pos	330G	A:C:G:H:I:Z	1	ERMB	neg	neg	44	127759	226354	1895063	27862301	395240
2019	NY	20203206	82.0	36	T12	mrp	fbaA:prtF2:sfb1:sof	pos	sda1	neg	pos	330G	A:C:G:H:I:Z	1	ERMB	neg	neg	46	142264	282229	1890612	27862951	395240
2019	NY	20203214	82.0	36	T12	mrp	fbaA:prtF2:sfb1:sof	pos	sda1	neg	pos	330G	A:C:G:H:I:L:M:Z	1	neg	neg	neg	107	99270	220399	1887510	27862959	395240
2019	OR	20203236	82.0	36	T12	mrp	fbaA:prtF2:sfb1:sof	pos	neg	neg	pos	330G	C:G:H:I:Z	1	ERMB	TETM	neg	41	159412	226726	1875348	27862980	395240
2020	OR	20203253	82.0	36	T12	mrp	fbaA:prtF2:sfb1:sof	pos	neg	neg	pos	330G	C:G:H:I:Z	1	ERMB	TETM	neg	37	225801	348360	1874732	27922432	395240
2020	NY	20204988	82.0	36	T12	mrp	fbaA:prtF2:sfb1:sof	pos	sda1	neg	pos	330G	A:C:G:H:I:Z	1	ERMB	neg	neg	36	162039	328136	1894032	27922623	395240
2020	MD	20207673	82.0	36	T12	enn:mrp	fbaA:prtF2:sfb1:sof	pos	sda1	neg	pos	330G	C:G:H:I:L:M:Z	1	ERMB	TETM	neg	68	96137	202036	1909384	27992110	395240
2020	NY	20210349	82.0	36	T12	mrp	fbaA:prtF2:sfb1:sof	pos	sda1	neg	pos	330G	A:C:G:H:I:Z	1	ERMB	neg	neg	47	117364	220571	1894130	27992225	395240
2021	NM	20214701	82.0	36	T12	mrp	fbaA:prtF2:sfb1:sof	pos	sda1	neg	pos	330G	C:G:H:I:L:M:Z	1	ERMB	TETM	neg	48	105664	272218	1915553	27997503	395240
2021	CT	20214050	82.0	36	T12	mrp	fbaA:prtF2:sfb1:sof	pos	sda1	neg	pos	330G	A:C:G:H:I:Z	1	ERMB	neg	neg	67	105632	199737	1893212
2015	CO	20164915	82.7	36	T12	mrp	fbaA:prtF2:sfb1:sof	pos	sda1	neg	pos	330G	A:C:G:H:I:Z	1	MEF	neg	neg	60	131345	220546	1893906	7154407	395240
2015	GA	20160179	neg	36	T12	neg	prtF2:sfb1	pos	sda1	neg	pos	330G	C:G:H:I:Z	4	neg	neg	neg	48	123300	201699	1803651	7153935	395240
		column key for strain and pipeline information
		Year:year recovered
		State: state recovered with standard 2 letter abbreviations
		LABID:strain identifier
		emm: emm subtype
		ST: multilocus sequence type
		T: tee backbone protein gene, correlates to T agglutination types in many strains, including emm12
		other surface proteins: assorted fibronectin binding protein genes
		emmlike: emmlike genes flanking emm in many strains
		Cap: capsule phenotype
		sda1: a streptodornase gene
		sic: serum inhibitor of complement gene
		Pnga3: sequence type for strong promoter for nga-slo operon
		330G: nga product (extracellular NADase) position 330G predictive of active enzyme
		exotoxins: A, speA; C, speC, G, speG; H, speH; I, speI; Z, smeZ: L, speL; M, speM; S, ssa;
		2X: PBP2x transpeptidase type
		ery: macrolide resistance determinants, more than 10% of isolates phenotypically verified to express macrolide and/or clindamycin-resistance
		tet: tetracycline resistance determinants, more than 10% of isolates phenotypically verified to express tetracycline-resistance
		FQ: substitutions conferring fluoroquinolone-resistance more than 10% of isolates phenotypically verified to express increased MICs for fluoroquinolones
		Contig: number of contigs
		N50: sequence length of the shortest contig at 50% of the total assembly length
		longest: longest contig
		SAMN: SAMN number = biosample accession
		PRNJA: PRNGA number = bioproject number

## Sheet: 682LabIDsinMatrix
20152178
20152182
20152183
20152227
20152236
20152304
20152516
20152521
20152610
20152735
20152977
20152994
20153040
20153103
20153105
20153106
20153536
20153538
20153557
20153581
20153598
20153602
20153606
20153607
20153609
20153617
20153619
20154031
20154035
20154049
20154051
20154129
20154130
20154132
20154137
20154140
20154148
20154296
20154543
20154552
20154677
20154681
20154790
20154793
20154798
20154800
20154809
20154811
20154946
20154970
20155036
20155056
20155059
20155068
20155195
20155200
20155410
20155590
20155601
20155611
20155619
20155638
20156022
20156161
20156167
20156174
20156175
20156177
20156178
20156186
20156265
20156323
20156391
20156398
20156410
20156428
20156435
20156447
20156458
20156628
20156640
20156724
20156729
20160002
20160015
20160021
20160041
20160043
20160134
20160140
20160142
20160145
20160176
20160179
20160314
20160317
20160325
20160502
20160746
20160930
20160943
20160945
20160981
20161028
20161068
20161072
20161241
20161334
20161338
20161426
20161449
20161831
20161839
20161845
20162059
20162137
20162151
20162408
20162425
20162523
20162528
20162599
20162603
20162604
20162658
20163043
20163053
20163064
20163071
20163076
20163221
20163222
20163224
20163240
20163520
20163576
20163581
20163741
20163763
20163931
20163932
20163939
20163940
20163949
20163977
20163985
20164187
20164188
20164204
20164206
20164210
20164608
20164611
20164617
20164624
20164627
20164753
20164755
20164763
20164768
20164775
20164887
20164891
20164915
20164921
20164928
20164935
20164950
20164954
20164955
20164972
20164978
20165048
20165251
20165266
20165278
20165310
20165320
20165334
20165345
20165527
20165529
20165535
20165697
20165698
20165701
20165717
20165726
20165730
20165841
20165844
20165949
20165950
20165959
20165968
20165975
20165989
20165992
20166095
20166098
20166257
20166294
20166296
20166347
20166419
20166438
20166441
20166463
20166642
20166644
20166678
20166754
20170009
20170013
20170025
20170123
20170147
20170247
20170387
20170391
20170594
20170681
20170857
20170892
20171162
20171170
20171171
20171271
20171288
20171289
20171303
20171410
20171414
20171420
20171488
20171498
20171515
20171530
20171686
20171727
20171732
20172016
20172146
20172264
20172278
20172289
20172291
20172402
20172576
20172577
20172583
20172607
20172693
20173020
20173032
20173072
20173149
20173268
20173270
20173518
20173526
20173527
20173533
20173677
20173699
20173702
20173736
20173738
20173852
20173879
20173880
20173967
20173980
20173983
20174025
20174028
20174031
20174033
20174036
20174039
20174041
20174131
20174139
20174142
20174255
20174258
20174308
20174322
20174329
20174332
20174424
20174425
20174757
20174759
20174764
20174767
20174769
20174775
20174781
20174782
20174785
20174786
20174788
20174792
20174801
20174982
20174983
20175227
20175232
20175237
20175281
20175298
20175299
20175304
20175315
20175322
20175492
20175527
20175561
20175562
20175632
20175832
20175835
20175836
20175838
20175839
20175846
20175981
20175984
20175990
20175993
20176004
20176287
20176311
20176344
20176350
20176352
20176613
20176614
20176623
20176625
20176925
20176964
20177036
20177040
20177162
20177173
20177184
20177242
20180302
20180312
20181029
20181032
20181047
20181050
20181485
20181688
20181745
20181873
20182126
20182132
20182136
20182239
20182261
20182358
20182435
20182627
20182634
20182638
20182642
20182676
20182862
20182869
20183361
20183377
20183743
20183777
20183838
20184015
20184017
20184029
20184030
20184044
20184271
20184273
20184275
20184277
20185322
20185376
20185405
20185413
20185459
20185570
20185617
20185631
20185794
20185795
20185798
20185919
20186045
20186048
20186049
20186064
20190013
20190017
20190108
20190118
20190120
20190150
20190175
20190187
20190199
20190208
20190245
20190263
20190287
20190296
20190300
20190436
20190447
20190456
20190500
20190536
20190608
20190616
20190629
20190631
20190638
20190653
20190669
20190693
20190696
20190917
20190920
20191101
20191216
20191221
20191222
20191225
20191230
20191252
20191257
20191266
20191275
20191277
20191284
20191289
20191293
20191744
20191758
20191854
20191856
20192000
20192014
20192029
20192289
20192300
20192305
20192326
20192341
20192344
20192347
20192362
20192371
20192399
20192534
20192597
20192654
20192656
20192678
20192696
20192729
20192807
20192843
20192853
20192926
20193073
20193122
20193151
20193172
20193290
20193325
20193329
20193341
20193354
20193359
20193374
20193378
20193543
20193627
20193653
20193762
20193827
20193828
20193892
20193896
20193897
20193899
20193968
20194016
20194022
20194073
20194092
20194248
20194251
20194294
20194338
20194339
20194344
20194357
20194367
20194369
20194609
20194757
20194778
20194780
20194793
20194893
20195256
20195403
20195419
20195428
20195448
20195508
20195514
20195523
20195709
20195841
20195856
20195949
20195960
20196012
20196016
20196020
20196022
20196026
20196151
20196198
20196238
20196369
20196383
20196393
20196488
20196494
20196508
20196514
20196568
20196591
20197011
20197041
20197060
20197067
20197087
20197219
20197252
20197260
20197277
20197301
20197663
20197679
20197754
20197757
20197760
20197765
20197834
20197835
20197839
20197841
20197845
20197876
20197878
20197895
20197993
20198168
20198201
20198370
20198376
20198432
20198525
20198543
20198806
20198807
20198837
20198842
20198852
20198858
20198872
20199048
20199049
20199065
20199188
20199193
20199199
20199202
20199330
20199346
20199350
20199351
20199548
20199820
20199893
20199897
20199902
20200081
20200083
20200173
20200207
20200215
20200323
20200330
20200349
20200418
20200554
20200559
20200605
20200726
20201186
20201199
20201365
20201372
20201533
20201543
20201795
20201957
20201959
20201978
20201996
20202158
20202266
20202636
20202894
20202927
20202929
20202933
20202944
20202979
20203206
20203214
20203221
20203236
20203253
20203304
20203476
20203521
20203721
20203725
20203727
20203732
20203733
20204034
20204041
20204064
20204068
20204076
20204096
20204259
20204536
20204580
20204581
20204590
20204593
20204595
20204601
20204645
20204646
20204710
20204739
20204988
20205041
20207673
20210269
20210349
20210375
20210420
20214701
20173055ok
20173063ok
20173425ok
20180007ok
3186-08ok
4686-08ok
8451-12ok

## Sheet: notInMatrix
Active	EntryDate	ABCsCase	CultureYear	StateID	State	LABID	WGS_emm_subtype	C_EMM_SUBTYPE	Final_EMM_SUBTYPE	ST	gki	gtr	murI	mutS	recP	xpt	yqiL	WGS_T_Type	Group_A	EMM_Family	Other_surface_proteins	Capsule	SDA1	SLAA	SIC	ROCA	PNGA3	NADase_D330G	Exotoxins	PBP2X	WGS_ZOX_SIGN	WGS_ZOX_MIC	WGS_ZOX_SIR	C_ZOX_SIGN	C_ZOX_MIC	C_ZOX_SIR	FINAL_ZOX_SIGN	FINAL_ZOX_MIC	FINAL_ZOX_SIR	WGS_FOX_SIGN	WGS_FOX_MIC	WGS_FOX_SIR	C_FOX_SIGN	C_FOX_MIC	C_FOX_SIR	FINAL_FOX_SIGN	FINAL_FOX_MIC	FINAL_FOX_SIR	WGS_TAX_SIGN
1		Y	2015	NY17296	NY	20153103	12.75		12.75	36	5	2	2	6	6	2	2	T12	pos	neg	PRTF2:SFB1	neg	SDA1		SIC	neg	PNGA3	330G	C:G:H:I:S:Z	1	<=	0.12	U	<=	0.12	U	<=	0.12	U	<=	2	U	=	1	U	<=	2	U	<=
1		Y	2015	OR15138	OR	20153534	12.0		12.0	36	5	2	2	6	6	2	2	T12	pos	neg	PRTF2:SFB1	HASA	SDA1		SIC	neg	PNGA3	330G	G:H:I:Z	1	<=	0.12	U	<=	0.12	U	<=	0.12	U	<=	2	U	=	1	U	<=	2	U	<=
1		Y	2015	MN26153	MN	20154168	12.7		12.7	36	5	2	2	6	6	2	2	T12	pos	neg	PRTF2:SFB1	HASA	SDA1		SIC	neg	PNGA3	330G	C:G:H:I:Z	1	<=	0.12	U	<=	0.12	U	<=	0.12	U	<=	2	U	=	2	U	<=	2	U	<=
1		Y	2015	MN26258	MN	20155029	12.0		12.0	36	5	2	2	6	6	2	2	T12	pos	neg	PRTF2:SFB1	neg	SDA1		SIC	neg	PNGA3	330G	G:H:I:Z	1	<=	0.12	U	<=	0.12	U	<=	0.12	U	<=	2	U	=	1	U	<=	2	U	<=
1		Y	2015	MN26503	MN	20155066	12.7		12.7	36	5	2	2	6	6	2	2	T12	pos	neg	PRTF2:SFB1	HASA	SDA1		SIC	neg	PNGA3	330G	G:Z	1	<=	0.12	U	<=	0.12	U	<=	0.12	U	<=	2	U	=	1	U	<=	2	U	<=
1		Y	2015	NY17574	NY	20155409	12.0		12.0	36	5	2	2	6	6	2	2	T12	pos	neg	PRTF2:SFB1	HASA	SDA1		SIC	neg	PNGA3	330G	G:H:I:Z	1	<=	0.12	U	<=	0.12	U	<=	0.12	U	<=	2	U	=	1	U	<=	2	U	<=
1		Y	2015	CTQ0338	CT	20156705	12.0		12.0	36	5	2	2	6	6	2	2	T12	pos	neg	PRTF2:SFB1	HASA	SDA1		neg	neg	PNGA3	330G	G:H:I:Z	1	<=	0.12	U	=	0.25	U	<=	0.12	U	<=	2	U	=	1	U	<=	2	U	<=
1		Y	2015	MN26887	MN	20160328	12.0		12.0	36	5	2	2	6	6	2	2	T12	pos	neg	PRTF2:SFB1	HASA	SDA1		SIC	neg	PNGA3	330G	G:H:I:Z	1	<=	0.12	U	<=	0.12	U	<=	0.12	U	<=	2	U	=	1	U	<=	2	U	<=
1		Y	2015	NY17894	NY	20160977	12.0		12.0	36	5	2	2	6	6	2	2	T12	pos	neg	PRTF2:SFB1	HASA	SDA1		SIC	neg	PNGA3	330G	C:G:H:I:Z	4	<=	0.12	U	<=	0.12	U	<=	0.12	U	<=	2	U	=	1	U	<=	2	U	<=
1		Y	2015	NY18024	NY	20161233	12.0		12.0	36	5	2	2	6	6	2	2	T12	pos	neg	PRTF2:SFB1	HASA	SDA1		SIC	neg	PNGA3	330G	G:H:I:Z	1	<=	0.12	U	<=	0.12	U	<=	0.12	U	<=	2	U	=	2	U	<=	2	U	<=
1		Y	2016	MN27709	MN	20163974	12.0		12.0	36	5	2	2	6	6	2	2	T12	pos	neg	PRTF2:SFB1	HASA	SDA1		SIC	neg	PNGA3	330G	C:G:Z	4	<=	0.12	U	<=	0.12	U	<=	0.12	U	<=	2	U	=	1	U	<=	2	U	<=
1		Y	2016	SF14531	CA	20165327	12.0		12.0	36	5	2	2	6	6	2	2	T12	pos	neg	PRTF2:SFB1	HASA	SDA1		SIC	neg	PNGA3	330G	G:H:I:Z	1	<=	0.12	U				<=	0.12	U	<=	2	U				<=	2	U	<=
1		Y	2016	TNL5007	TN	20165939	12.0		12.0	36	5	2	2	6	6	2	2	T12	pos	neg	PRTF2:SFB1	HASA	SDA1		SIC	neg	PNGA3	330G	G:H:I:Z	1	<=	0.12	U				<=	0.12	U	<=	2	U				<=	2	U	<=
1		Y	2016	TNL5098	TN	20170012	12.40		12.40	36	5	2	2	6	6	2	2	T12	pos	neg	PRTF2:SFB1	HASA	SDA1		SIC	neg	PNGA3	330G	C:G:H:I:Z	1	<=	0.12	U				<=	0.12	U	<=	2	U				<=	2	U	<=
1		Y	2016	NM01981	NM	20170759	12.0		12.0	36	5	2	2	6	6	2	2	T12	pos	neg	PRTF2:SFB1	HASA	SDA1		SIC	neg	PNGA3	330G	C:G:H:I:Z	1	<=	0.12	U				<=	0.12	U	<=	2	U				<=	2	U	<=
1		Y	2016	MD84416	MD	20170966	12.0		12.0	36	5	2	2	6	6	2	2	T12	pos	neg	PRTF2:SFB1	HASA	SDA1		SIC	neg	PNGA3	330G	G:H:I:Z	1	<=	0.12	U				<=	0.12	U	<=	2	U				<=	2	U	<=
1		Y	2016	GA81463	GA	20172149	12.0		12.0	36	5	2	2	6	6	2	2	T12	pos	neg	PRTF2:SFB1	HASA	SDA1		SIC	neg	PNGA3	330G	G:H:I:Z	1	<=	0.12	U				<=	0.12	U	<=	2	U				<=	2	U	<=
1		Y	2017	MD84505	MD	20173260	12.0		12.0	36	5	2	2	6	6	2	2	T12	pos	neg	PRTF2:SFB1	HASA	SDA1		SIC	neg	PNGA3	330G	G:H:I:Z	1	<=	0.12	U				<=	0.12	U	<=	2	U				<=	2	U	<=
1		Y	2017	MD84557	MD	20173286	12.0		12.0	36	5	2	2	6	6	2	2	T12	pos	neg	PRTF2:SFB1	HASA	SDA1		SIC	neg	PNGA3	330G	C:G:H:I:Z	1	<=	0.12	U				<=	0.12	U	<=	2	U				<=	2	U	<=
1		Y	2017	MD84632	MD	20174800	12.0		12.0	36	5	2	2	6	6	2	2	T12	pos	neg	PRTF2:SFB1	HASA	SDA1		SIC	neg	PNGA3	330G	C:G:H:I:Z	1	<=	0.12	U				<=	0.12	U	<=	2	U				<=	2	U	<=
1		Y	2017	CTS0335	CT	20175614	12.0		12.0	36	5	2	2	6	6	2	2	T12	pos	neg	PRTF2:SFB1	HASA	SDA1		SIC	neg	PNGA3	330G	G:H:I:Z	1	<=	0.12	U				<=	0.12	U	<=	2	U				<=	2	U	<=
1		Y	2017	TNN5076	TN	20175824	12.0		12.0	36	5	2	2	6	6	2	2	T12	pos	neg	PRTF2:SFB1	HASA	SDA1		SIC	neg	PNGA3	330G	G:H:I:Z	1	<=	0.12	U				<=	0.12	U	<=	2	U				<=	2	U	<=
1		Y	2017	TNN5207	TN	20182636	12.0		12.0	36	5	2	2	6	6	2	2	T12	pos	neg	PRTF2:SFB1	HASA	SDA1	neg	SIC	neg	PNGA3	330G	C:G:H:I:Z	1	<=	0.12	U				<=	0.12	U	<=	2	U				<=	2	U	<=
1		Y	2017	MN30590	MN	20183995	12.19		12.19	36	5	2	2	6	6	2	2	T12	pos	neg	PRTF2:SFB1	HASA	neg	neg	SIC	neg	PNGA3	330G	G:H:I:Z	1	<=	0.12	U	<=	0.12	U	<=	0.12	U	<=	2	U	=	1	U	<=	2	U	<=
1		Y	2018	GA87279	GA	20184276	12.0		12.0	36	5	2	2	6	6	2	2	T12	pos	neg	PRTF2:SFB1	HASA	SDA1	neg	neg	neg	PNGA3	330G	G:H:I:Z	1	<=	0.12	U				<=	0.12	U	<=	2	U				<=	2	U	<=
1		Y	2018	NY20280	NY	20185461	12.0		12.0	36	5	2	2	6	6	2	2	T12	pos	neg	PRTF2:SFB1	neg	SDA1	neg	SIC	neg	PNGA3	330G	G:H:I:Z	1	<=	0.12	U				<=	0.12	U	<=	2	U				<=	2	U	<=
1		Y	2018	C460943	CO	20190639	12.0		12.0	36	5	2	2	6	6	2	2	T12	pos	neg	PRTF2:SFB1	HASA	SDA1	neg	SIC	neg	PNGA3	330G	G:Z	1	<=	0.12	U				<=	0.12	U	<=	2	U				<=	2	U	<=
1		Y	2018	CTT0046	CT	20190906	12.0		12.0	36	5	2	2	6	6	2	2	T12	pos	neg	PRTF2:SFB1	HASA	SDA1	neg	SIC	neg	PNGA3	330G	G:H:I:Z	1	<=	0.12	U				<=	0.12	U	<=	2	U				<=	2	U	<=
1	2022-09-28	Y	2018	MN32181	MN	20192049	12.7		12.7	36	5	2	2	6	6	2	2	T12	pos	neg	PRTF2:SFB1	HASA	SDA1	neg	SIC	neg	PNGA3	330G	C:G:H:I:Z	1	<=	0.12	U				<=	0.12	U	<=	2	U				<=	2	U	<=
1		Y	2019	GA91907	GA	20195265	12.0		12.0	36	5	2	2	6	6	2	2	T12	pos	neg	FBAA:PRTF2:SFB1	HASA	SDA1	neg	SIC	neg	PNGA3	330G	C:G:J:Z	4	<=	0.12	U				<=	0.12	U	<=	2	U				<=	2	U	<=
1	2019-12-03	Y	2018	EB14359	CA	20195416	12.0		12.0	36	5	2	2	6	6	2	2	T12	pos	neg	PRTF2:SFB1	HASA	neg	neg	SIC	neg	PNGA3	330G	C:G:H:I:Z	1	<=	0.12	U				<=	0.12	U	<=	2	U				<=	2	U	<=
1	2019-11-26	Y	2019	MN32936	MN	20195951	12.0		12.0	36	5	2	2	6	6	2	2	T12	pos	neg	PRTF2:SFB1	HASA	SDA1	neg	SIC	neg	PNGA3	330G	C:G:H:I:Z	1	<=	0.12	U	<=	0.12	U	<=	0.12	U	<=	2	U	=	1	U	<=	2	U	<=
1	2019-11-26	Y	2019	GA95020	GA	20196025	12.0		12.0	36	5	2	2	6	6	2	2	T12	pos	neg	PRTF2:SFB1	HASA	neg	neg	SIC	neg	PNGA3	330G	G:H:I:Z	1	<=	0.12	U				<=	0.12	U	<=	2	U				<=	2	U	<=
1	2021-09-27	y	2019	TNP6135	TN	20197935	12.0	NOT SPN	12.0	36	5	2	2	6	6	2	2	T12	pos	neg	PRTF2:SFB1	HASA	neg	neg	SIC	neg	PNGA3	330G	G:H:I:Z	1	<=	0.12	U				<=	0.12	U	<=	2	U				<=	2	U	<=
1	2020-01-08	Y	2019	100776398	CT	20198195	12.0		12.0	36	5	2	2	6	6	2	2	T12	pos	neg	PRTF2:SFB1	HASA	SDA1	neg	neg	neg	PNGA3	330G	G:H:I:Z	1	<=	0.12	U				<=	0.12	U	<=	2	U				<=	2	U	<=
1	2019-11-26	Y	2019	MD85543	MD	20198818	12.0		12.0	36	5	2	2	6	6	2	2	T12	pos	neg	PRTF2:SFB1	HASA	SDA1	neg	neg	neg	PNGA3	330G	G:H:I:Z	1	<=	0.12	U				<=	0.12	U	<=	2	U				<=	2	U	<=
1	2020-11-09	Y	2019	100814053	CT	20202258	12.0		12.0	36	5	2	2	6	6	2	2	T12	pos	neg	PRTF2:SFB1	neg	neg	neg	SIC	neg	PNGA3	330G	G:Z	1	<=	0.12	U				<=	0.12	U	<=	2	U				<=	2	U	<=
1	2021-02-08	Y	2019	NM09087	NM	20202294	12.0		12.0	36	5	2	2	6	6	2	2	T12	pos	neg	PRTF2:SFB1	HASA	SDA1	neg	SIC	neg	PNGA3	330G	C:G:H:I:Z	1	<=	0.12	U	<=	0.12	U	<=	0.12	U	<=	2	U	=	2	U	<=	2	U	<=
1	2021-07-07	Y	2019	EB15309	CA	20205027	12.0		12.0	36	5	2	2	6	6	2	2	T12	pos	neg	PRTF2:SFB1	HASA	neg	neg	SIC	neg	PNGA3	330G	G:H:I:Z	1	<=	0.12	U				<=	0.12	U	<=	2	U				<=	2	U	<=
1	2021-06-08	Y	2020	NM09584	NM	20205292	12.0		12.0	36	5	2	2	6	6	2	2	T12	pos	neg	PRTF2:SFB1	HASA	SDA1	neg	SIC	neg	PNGA3	330G	C:G:H:I:Z	4	<=	0.12	U				<=	0.12	U	<=	2	U				<=	2	U	<=
1	2021-06-08	Y	2020	NM09596	NM	20205295	12.0		12.0	36	5	2	2	6	6	2	2	T12	pos	neg	PRTF2:SFB1	HASA	SDA1	neg	SIC	neg	PNGA3	330G	C:G:H:I:Z	4	<=	0.12	U				<=	0.12	U	<=	2	U				<=	2	U	<=
1	2021-06-08	Y	2020	TNQ5073	TN	20205359	12.0		12.0	36	5	2	2	6	6	2	2	T12	pos	neg	PRTF2:SFB1	HASA	SDA1	neg	SIC	neg	PNGA3	330G	C:G:H:I:Z	1	<=	0.12	U				<=	0.12	U	<=	2	U				<=	2	U	<=
1	2021-06-08	Y	2020	MD85897	MD	20205421	12.0		12.0	36	5	2	2	6	6	2	2	T12	pos	neg	PRTF2:SFB1	HASA	SDA1	neg	SIC	neg	PNGA3	330G	C:G:H:I:Z	1	<=	0.12	U				<=	0.12	U	<=	2	U				<=	2	U	<=
1	2021-06-08	Y	2020	MD85908	MD	20205424	12.0		12.0	36	5	2	2	6	6	2	2	T12	pos	neg	PRTF2:SFB1	HASA	SDA1	neg	SIC	neg	PNGA3	330G	C:G:Z	1	<=	0.12	U				<=	0.12	U	<=	2	U				<=	2	U	<=
1	2021-06-08	Y	2020	MD85976	MD	20205575	12.0		12.0	36	5	2	2	6	6	2	2	T12	pos	neg	PRTF2:SFB1	HASA	SDA1	neg	neg	neg	PNGA3	330G	G:H:I:Z	1	<=	0.12	U				<=	0.12	U	<=	2	U				<=	2	U	<=
1	2021-06-08	Y	2020	GA96892	GA	20205692	12.0		12.0	36	5	2	2	6	6	2	2	T12	pos	neg	PRTF2:SFB1	HASA	SDA1	neg	SIC	neg	PNGA3	330G	C:G:H:I:Z	4	<=	0.12	U				<=	0.12	U	<=	2	U				<=	2	U	<=
1	2021-06-08	Y	2020	GA96956	GA	20205699	12.0		12.0	36	5	2	2	6	6	2	2	T12	pos	neg	PRTF2:SFB1	neg	SDA1	neg	neg	neg	PNGA3	330G	C:G:H:I:Z	1	<=	0.12	U				<=	0.12	U	<=	2	U				<=	2	U	<=
1	2021-06-08	Y	2020	TNQ5024	TN	20205798	12.0		12.0	36	5	2	2	6	6	2	2	T12	pos	neg	PRTF2:SFB1	HASA	neg	neg	SIC	neg	PNGA3	330G	C:G:H:I:Z	1	<=	0.12	U				<=	0.12	U	<=	2	U				<=	2	U	<=
1	2021-06-08	Y	2019	OR19900	OR	20205855	12.0		12.0	36	5	2	2	6	6	2	2	T12	pos	neg	PRTF2:SFB1	HASA	SDA1	neg	SIC	neg	PNGA3	330G	C:G:H:I:Z	1	<=	0.12	U				<=	0.12	U	<=	2	U				<=	2	U	<=
1	2021-06-08	Y	2020	OR20141	OR	20205876	12.0		12.0	36	5	2	2	6	6	2	2	T12	pos	neg	PRTF2:SFB1	HASA	SDA1	neg	SIC	neg	PNGA3	330G	C:G:Z	1	<=	0.12	U				<=	0.12	U	<=	2	U				<=	2	U	<=
1	2021-06-08	Y	2020	OR20155	OR	20205881	12.0		12.0	36	5	2	2	6	6	2	2	T12	pos	neg	PRTF2:SFB1	HASA	SDA1	neg	SIC	neg	PNGA3	330G	C:G:H:I:Z	1	<=	0.12	U				<=	0.12	U	<=	2	U				<=	2	U	<=
1	2021-06-08	Y	2020	OR20208	OR	20205894	12.0		12.0	36	5	2	2	6	6	2	2	T12	pos	neg	PRTF2:SFB1	HASA	SDA1	neg	SIC	neg	PNGA3	330G	C:G:Z	1	<=	0.12	U				<=	0.12	U	<=	2	U				<=	2	U	<=
1	2021-06-08	Y	2020	C532155	CO	20206009	12.0		12.0	36	5	2	2	6	6	2	2	T12	pos	neg	PRTF2:SFB1	HASA	SDA1	neg	SIC	neg	PNGA3	330G	C:G:H:I:Z	4	<=	0.12	U				<=	0.12	U	<=	2	U				<=	2	U	<=
1	2021-06-08	Y	2020	C546534	CO	20206044	12.0		12.0	36	5	2	2	6	6	2	2	T12	pos	neg	PRTF2:SFB1	HASA	SDA1	neg	SIC	neg	PNGA3	330G	C:G:H:I:Z	4	<=	0.12	U				<=	0.12	U	<=	2	U				<=	2	U	<=
1	2021-06-08	Y	2020	TNQ5089	TN	20206233	12.1		12.1	36	5	2	2	6	6	2	2	T12	pos	neg	PRTF2:SFB1	HASA	SDA1	neg	SIC	neg	PNGA3	330G	G:H:I:Z	1	<=	0.12	U				<=	0.12	U	<=	2	U				<=	2	U	<=
1	2021-06-08	Y	2020	TNQ5103	TN	20206235	12.0		12.0	36	5	2	2	6	6	2	2	T12	pos	neg	PRTF2:SFB1	neg	SDA1	neg	SIC	neg	PNGA3	330G	G:H:I:Z	1	<=	0.12	U				<=	0.12	U	<=	2	U				<=	2	U	<=
1	2021-06-08	Y	2020	TNQ5108	TN	20206240	12.0		12.0	36	5	2	2	6	6	2	2	T12	pos	neg	PRTF2:SFB1	HASA	neg	neg	SIC	neg	PNGA3	330G	G:H:I:Z	1	<=	0.12	U				<=	0.12	U	<=	2	U				<=	2	U	<=
1	2021-06-08	Y	2020	TNQ5109	TN	20206241	12.0		12.0	36	5	2	2	6	6	2	2	T12	pos	neg	PRTF2:SFB1	HASA	SDA1	neg	SIC	neg	PNGA3	330G	C:G:H:I:Z	4	<=	0.12	U				<=	0.12	U	<=	2	U				<=	2	U	<=
1	2021-06-08	Y	2020	TNQ5112	TN	20206244	12.7		12.7	36	5	2	2	6	6	2	2	T12	pos	neg	PRTF2:SFB1	HASA	SDA1	neg	SIC	neg	PNGA3	330G	C:G:H:I:Z	1	<=	0.12	U				<=	0.12	U	<=	2	U				<=	2	U	<=
1	2021-06-08	Y	2020	TNQ5125	TN	20206249	12.37		12.37	36	5	2	2	6	6	2	2	T12	pos	neg	PRTF2:SFB1	HASA	SDA1	neg	SIC	neg	PNGA3	330G	G:H:I:Z	1	<=	0.12	U				<=	0.12	U	<=	2	U				<=	2	U	<=
1	2021-06-08	Y	2020	NM09393	NM	20206273	12.0		12.0	36	5	2	2	6	6	2	2	T12	pos	neg	PRTF2:SFB1	HASA	SDA1	neg	SIC	neg	PNGA3	330G	G:H:I:Z	1	<=	0.12	U				<=	0.12	U	<=	2	U				<=	2	U	<=
1	2021-06-08	Y	2020	NM09810	NM	20206310	12.0		12.0	36	5	2	2	6	6	2	2	T12	pos	neg	PRTF2:SFB1	neg	SDA1	neg	SIC	neg	PNGA3	330G	C:G:H:I:Z	1	<=	0.12	U				<=	0.12	U	<=	2	U				<=	2	U	<=
1	2021-06-08	Y	2020	SF16066	CA	20206529	12.0		12.0	36	5	2	2	6	6	2	2	T12	pos	neg	PRTF2:SFB1	HASA	SDA1	neg	SIC	neg	PNGA3	330G	G:H:I:Z	1	<=	0.12	U				<=	0.12	U	<=	2	U				<=	2	U	<=
1	2021-06-08	Y	2020	EB15628	CA	20206534	12.0		12.0	36	5	2	2	6	6	2	2	T12	pos	neg	PRTF2:SFB1	HASA	neg	neg	SIC	neg	PNGA3	330G	G:H:I:S:Z	1	<=	0.12	U				<=	0.12	U	<=	2	U				<=	2	U	<=
1	2021-06-08	Y	2019	GA96108	GA	20206642	12.0		12.0	36	5	2	2	6	6	2	2	T12	pos	neg	PRTF2:SFB1	HASA	neg	neg	SIC	neg	PNGA3	330G	G:H:I:S:Z	1	<=	0.12	U				<=	0.12	U	<=	2	U				<=	2	U	<=
1	2021-06-08	Y	2020	NY22448	NY	20206770	12.0		12.0	36	5	2	2	6	6	2	2	T12	pos	neg	PRTF2:SFB1	HASA	SDA1	neg	neg	neg	PNGA3	330G	G:H:I:Z	1	<=	0.12	U				<=	0.12	U	<=	2	U				<=	2	U	<=
1	2021-06-08	Y	2020	NY22490	NY	20206771	12.0		12.0	36	5	2	2	6	6	2	2	T12	pos	neg	PRTF2:SFB1	HASA	SDA1	neg	SIC	neg	PNGA3	330G	C:G:H:I:Z	4	<=	0.12	U				<=	0.12	U	<=	2	U				<=	2	U	<=
1	2021-06-08	Y	2019	EB15114	CA	20206876	12.0		12.0	36	5	2	2	6	6	2	2	T12	pos	neg	PRTF2:SFB1	HASA	SDA1	neg	SIC	neg	PNGA3	330G	C:G:H:I:S:Z	1	<=	0.12	U				<=	0.12	U	<=	2	U				<=	2	U	<=
1	2021-06-08	Y	2020	OR20313	OR	20206953	12.0		12.0	36	5	2	2	6	6	2	2	T12	pos	neg	PRTF2:SFB1	neg	SDA1	neg	SIC	neg	PNGA3	330G	G:H:I:Z	1	<=	0.12	U				<=	0.12	U	<=	2	U				<=	2	U	<=
1	2021-06-08	Y	2020	TNQ5102	TN	20207188	12.0		12.0	36	5	2	2	6	6	2	2	T12	pos	neg	PRTF2:SFB1	HASA	SDA1	neg	SIC	neg	PNGA3	330G	C:G:H:I:Z	4	<=	0.12	U				<=	0.12	U	<=	2	U				<=	2	U	<=
1	2021-06-08	Y	2020	TNQ5138	TN	20207194	12.0		12.0	36	5	2	2	6	6	2	2	T12	pos	neg	PRTF2:SFB1	HASA	SDA1	neg	SIC	neg	PNGA3	330G	C:G:H:I:Z	4	<=	0.12	U				<=	0.12	U	<=	2	U				<=	2	U	<=
1	2021-06-08	Y	2020	TNQ5142	TN	20207198	12.0		12.0	36	5	2	2	6	6	2	2	T12	pos	neg	PRTF2:SFB1	HASA	SDA1	neg	SIC	neg	PNGA3	330G	G:H:I:Z	10	<=	0.12	U				<=	0.12	U	<=	2	U				<=	2	U	<=
1	2021-07-07	Y	2020	GA97315	GA	20207386	12.37		12.37	36	5	2	2	6	6	2	2	T12	pos	neg	PRTF2:SFB1	HASA	SDA1	neg	SIC	neg	PNGA3	330G	C:G:H:I:Z	1	<=	0.12	U				<=	0.12	U	<=	2	U				<=	2	U	<=
1	2021-07-07	Y	2020	NY22575	NY	20207709	12.8		12.8	36	5	2	2	6	6	2	2	T12	pos	neg	PRTF2:SFB1	HASA	SDA1	neg	SIC	neg	PNGA3	330G	C:G:H:I:Z	1	<=	0.12	U				<=	0.12	U	<=	2	U				<=	2	U	<=
1	2021-07-07	Y	2020	100829150	CT	20210006	12.0		12.0	36	5	2	2	6	6	2	2	T12	pos	neg	PRTF2:SFB1	HASA	SDA1	neg	neg	neg	PNGA3	330G	G:H:I:Z	1	<=	0.12	U				<=	0.12	U	<=	2	U				<=	2	U	<=
1	2021-07-07	Y	2020	101261693	CT	20210024	12.0		12.0	36	5	2	2	6	6	2	2	T12	pos	neg	PRTF2:SFB1	neg	SDA1	neg	SIC	neg	PNGA3	330G	G:H:I:Z	1	<=	0.12	U				<=	0.12	U	<=	2	U				<=	2	U	<=
1	2021-07-07	Y	2020	100853226	CT	20210040	12.1		12.1	36	5	2	2	6	6	2	2	T12	pos	neg	PRTF2:SFB1	HASA	neg	neg	SIC	neg	PNGA3	330G	G:H:I:Z	1	<=	0.12	U				<=	0.12	U	<=	2	U				<=	2	U	<=
1	2021-07-07	Y	2020	101026539	CT	20210059	12.0		12.0	36	5	2	2	6	6	2	2	T12	pos	neg	PRTF2:SFB1	HASA	SDA1	neg	SIC	neg	PNGA3	330G	G:H:I:Z	1	<=	0.12	U				<=	0.12	U	<=	2	U				<=	2	U	<=
1	2021-07-07	Y	2020	TNQ5153	TN	20210662	12.0		12.0	36	5	2	2	6	6	2	2	T12	pos	neg	PRTF2:SFB1	HASA	SDA1	neg	SIC	neg	PNGA3	330G	C:G:H:I:Z	4	<=	0.12	U				<=	0.12	U	<=	2	U				<=	2	U	<=
1	2021-07-07	Y	2020	TNQ5159	TN	20210663	12.0		12.0	36	5	2	2	6	6	2	2	T12	pos	neg	PRTF2:SFB1	HASA	SDA1	neg	SIC	neg	PNGA3	330G	C:G:H:I:Z	4	<=	0.12	U				<=	0.12	U	<=	2	U				<=	2	U	<=
1	2021-07-07	Y	2020	TNQ5077	TN	20210684	12.0		12.0	36	5	2	2	6	6	2	2	T12	pos	neg	PRTF2:SFB1	HASA	SDA1	neg	SIC	neg	PNGA3	330G	C:G:H:I:Z	1	<=	0.12	U				<=	0.12	U	<=	2	U				<=	2	U	<=
1	2021-07-07	Y	2020	SF16082	CA	20210817	12.0		12.0	36	5	2	2	6	6	2	2	T12	pos	neg	PRTF2:SFB1	HASA	neg	neg	SIC	neg	PNGA3	330G	C:G:H:I:Z	1	<=	0.12	U				<=	0.12	U	<=	2	U				<=	2	U	<=
1	2021-07-07	Y	2020	MN34779	MN	20210853	12.7		12.7	36	5	2	2	6	6	2	2	T12	pos	neg	PRTF2:SFB1	HASA	SDA1	neg	SIC	neg	PNGA3	330G	G:H:I:Z	1	<=	0.12	U				<=	0.12	U	<=	2	U				<=	2	U	<=
1	2021-07-07	Y	2020	MN34776	MN	20210859	12.0		12.0	36	5	2	2	6	6	2	2	T12	pos	neg	PRTF2:SFB1	HASA	SDA1	neg	neg	neg	PNGA3	330G	C:G:H:I:Z	1	<=	0.12	U				<=	0.12	U	<=	2	U				<=	2	U	<=
1	2021-07-07	Y	2020	MN34774	MN	20210865	12.119		12.119	36	5	2	2	6	6	2	2	T12	pos	neg	PRTF2:SFB1	HASA	SDA1	SLAA	SIC	neg	PNGA3	330G	G:H:I:K:Z	1	<=	0.12	U				<=	0.12	U	<=	2	U				<=	2	U	<=
1	2021-06-08	Y	2020	MN35256	MN	20210938	12.0		12.0	36	5	2	2	6	6	2	2	T12	pos	neg	PRTF2:SFB1	HASA	SDA1	neg	neg	neg	PNGA3	330G	G:H:I:Z	1	<=	0.12	U				<=	0.12	U	<=	2	U				<=	2	U	<=
1	2021-06-08	Y	2020	MN35386	MN	20210962	12.119		12.119	36	5	2	2	6	6	2	2	T12	pos	neg	PRTF2:SFB1	HASA	SDA1	SLAA	SIC	neg	PNGA3	330G	G:H:I:K:Z	1	<=	0.12	U				<=	0.12	U	<=	2	U				<=	2	U	<=
1	2021-06-08	Y	2020	MN35417	MN	20210969	12.0		12.0	36	5	2	2	6	6	2	2	T12	pos	neg	PRTF2:SFB1	HASA	SDA1	neg	SIC	neg	PNGA3	330G	C:G:Z	1	<=	0.12	U				<=	0.12	U	<=	2	U				<=	2	U	<=
1	2021-06-08	Y	2020	MN34600	MN	20210987	12.7		12.7	36	5	2	2	6	6	2	2	T12	pos	neg	PRTF2:SFB1	HASA	SDA1	neg	SIC	neg	PNGA3	330G	C:G:H:I:Z	1	<=	0.12	U				<=	0.12	U	<=	2	U				<=	2	U	<=
1	2021-06-08	Y	2020	MN34694	MN	20210996	12.7		12.7	36	5	2	2	6	6	2	2	T12	pos	neg	PRTF2:SFB1	HASA	SDA1	neg	SIC	neg	PNGA3	330G	C:G:H:I:Z	1	<=	0.12	U				<=	0.12	U	<=	2	U				<=	2	U	<=
1	2021-06-08	Y	2020	MN34702	MN	20211007	12.19		12.19	36	5	2	2	6	6	2	2	T12	pos	neg	PRTF2:SFB1	HASA	neg	neg	SIC	neg	PNGA3	330G	G:Z	1	<=	0.12	U				<=	0.12	U	<=	2	U				<=	2	U	<=
1	2021-06-08	Y	2020	MN34788	MN	20211015	12.0		12.0	36	5	2	2	6	6	2	2	T12	pos	neg	PRTF2:SFB1	HASA	SDA1	neg	SIC	neg	PNGA3	330G	G:H:I:Z	1	<=	0.12	U				<=	0.12	U	<=	2	U				<=	2	U	<=
1	2021-06-08	Y	2020	MN34748	MN	20211017	12.0		12.0	36	5	2	2	6	6	2	2	T12	pos	neg	PRTF2:SFB1	HASA	SDA1	neg	SIC	neg	PNGA3	330G	C:G:H:I:Z	4	<=	0.12	U				<=	0.12	U	<=	2	U				<=	2	U	<=
1	2021-06-08	Y	2020	MN35039	MN	20211019	12.0		12.0	36	5	2	2	6	6	2	2	T12	pos	neg	PRTF2:SFB1	HASA	SDA1	neg	SIC	neg	PNGA3	330G	C:G:H:I:Z	1	<=	0.12	U				<=	0.12	U	<=	2	U				<=	2	U	<=
1	2021-06-08	Y	2020	GA97640	GA	20211638	12.0		12.0	36	5	2	2	6	6	2	2	T12	pos	neg	PRTF2:SFB1	HASA	SDA1	neg	SIC	neg	PNGA3	330G	C:G:H:I:Z	1	<=	0.12	U				<=	0.12	U	<=	2	U				<=	2	U	<=
1	2021-07-07	Y	2020	C750361	CO	20212029	12.0		12.0	36	5	2	2	6	6	2	2	T12	pos	neg	PRTF2:SFB1	HASA	neg	neg	SIC	neg	PNGA3	330G	C:G:Z	4	<=	0.12	U				<=	0.12	U	<=	2	U				<=	2	U	<=
1	2021-07-07	Y	2021	GA97854	GA	20212433	12.7		12.7	36	5	2	2	6	6	2	2	T12	pos	neg	PRTF2:SFB1	HASA	SDA1	neg	SIC	neg	PNGA3	330G	C:G:H:I:Z	1	<=	0.12	U				<=	0.12	U	<=	2	U				<=	2	U	<=
1	2021-06-08	Y	2020	TNQ5057	TN	20212792	12.0		12.0	36	5	2	2	6	6	2	2	T12	pos	neg	PRTF2:SFB1	HASA	SDA1	neg	SIC	neg	PNGA3	330G	C:G:H:I:Z	4	<=	0.12	U				<=	0.12	U	<=	2	U				<=	2	U	<=
1	2021-06-08	Y	2020	MN35449	MN	20212932	12.7		12.7	36	5	2	2	6	6	2	2	T12	pos	neg	PRTF2:SFB1	HASA	SDA1	neg	SIC	neg	PNGA3	330G	C:G:H:I:Z	1	<=	0.12	U				<=	0.12	U	<=	2	U				<=	2	U	<=
1	2021-07-07	Y	2021	TNR5312	TN	20213230	12.0		12.0	36	5	2	2	6	6	2	2	T12	pos	neg	PRTF2:SFB1	HASA	SDA1	neg	SIC	neg	PNGA3	330G	C:G:H:I:Z	4	<=	0.12	U				<=	0.12	U	<=	2	U				<=	2	U	<=
1	2021-07-07	Y	2021	C1077850	CO	20213327	12.0		12.0	36	5	2	2	6	6	2	2	T12	pos	neg	PRTF2:SFB1	HASA	SDA1	neg	neg	neg	PNGA3	330G	G:H:I:Z	1	<=	0.12	U				<=	0.12	U	<=	2	U				<=	2	U	<=
1	2021-07-07	Y	2021	GA98061	GA	20213691	12.7		12.7	36	5	2	2	6	6	2	2	T12	pos	neg	PRTF2:SFB1	HASA	SDA1	neg	SIC	neg	PNGA3	330G	C:G:H:I:Z	1	<=	0.12	U				<=	0.12	U	<=	2	U				<=	2	U	<=
1	2021-07-07	Y	2020	OR20046	OR	20213746	12.0		12.0	36	5	2	2	6	6	2	2	T12	pos	neg	PRTF2:SFB1	HASA	SDA1	neg	SIC	neg	PNGA3	330G	G:H:I:Z	1	<=	0.12	U				<=	0.12	U	<=	2	U				<=	2	U	<=
1	2021-07-07	Y	2020	EB15845	CA	20213978	12.0		12.0	36	5	2	2	6	6	2	2	T12	pos	neg	PRTF2:SFB1	HASA	SDA1	neg	SIC	neg	PNGA3	330G	C:G:H:I:Z	1	<=	0.12	U				<=	0.12	U	<=	2	U				<=	2	U	<=
1	2021-07-07	Y	2020	SF16079	CA	20213994	12.0		12.0	36	5	2	2	6	6	2	2	T12	pos	neg	PRTF2:SFB1	HASA	SDA1	neg	SIC	neg	PNGA3	330G	C:G:H:I:Z	1	<=	0.12	U				<=	0.12	U	<=	2	U				<=	2	U	<=
1	2021-09-27	y	2021	MN35682	MN	20214258	12.7		12.7	36	5	2	2	6	6	2	2	T12	pos	neg	PRTF2:SFB1	HASA	SDA1	neg	SIC	neg	PNGA3	330G	C:G:H:I:Z	1	<=	0.12	U				<=	0.12	U	<=	2	U				<=	2	U	<=
1	2021-09-27	y	2020	NM09649	NM	20214643	12.0		12.0	36	5	2	2	6	6	2	2	T12	pos	neg	PRTF2:SFB1	HASA	SDA1	neg	SIC	neg	PNGA3	330G	C:G:H:I:Z	4	<=	0.12	U				<=	0.12	U	<=	2	U				<=	2	U	<=
1	2022-09-29	Y	2021	TNR5124	TN	20215612	12.0		12.0	36	5	2	2	6	6	2	2	T12	pos	neg	PRTF2:SFB1	HASA	SDA1	neg	SIC	neg	PNGA3	330G	C:G:H:I:S:Z	1	<=	0.12	U				<=	0.12	U	<=	2	U				<=	2	U	<=
1	2022-01-13	Y	2021	C1121949	CO	20215808	12.0		12.0	36	5	2	2	6	6	2	2	T12	pos	neg	PRTF2:SFB1	HASA	neg	neg	SIC	neg	PNGA3	330G	G:H:I:Z	1	<=	0.12	U				<=	0.12	U	<=	2	U				<=	2	U	<=
1	2022-05-03	Y	2021	C1189239	CO	20215834	12.0		12.0	36	5	2	2	6	6	2	2	T12	pos	neg	PRTF2:SFB1	HASA	SDA1	neg	SIC	neg	PNGA3	330G	C:G:Z	1	<=	0.12	U				<=	0.12	U	<=	2	U				<=	2	U	<=
1	2022-05-03	Y	2021	C1206038	CO	20215846	12.0		12.0	36	5	2	2	6	6	2	2	T12	pos	neg	PRTF2:SFB1	HASA	SDA1	neg	neg	neg	PNGA3	330G	G:H:I:Z	1	<=	0.12	U				<=	0.12	U	<=	2	U				<=	2	U	<=
1	2022-01-13	Y	2019	C506300	CO	20215885	12.0		12.0	36	5	2	2	6	6	2	2	T12	pos	neg	PRTF2:SFB1	HASA	SDA1	neg	SIC	neg	PNGA3	330G	C:G:H:I:Z	4	<=	0.12	U				<=	0.12	U	<=	2	U				<=	2	U	<=
1	2022-05-03	Y	2021	106095200	CT	20216184	12.0		12.0	36	5	2	2	6	6	2	2	T12	pos	neg	PRTF2:SFB1	HASA	SDA1	neg	SIC	neg	PNGA3	330G	C:G:H:I:Z	1	<=	0.12	U				<=	0.12	U	<=	2	U				<=	2	U	<=
1	2022-05-23	Y	2021	MN36172	MN	20216237	12.7		12.7	36	5	2	2	6	6	2	2	T12	pos	neg	PRTF2:SFB1	HASA	SDA1	neg	SIC	neg	PNGA3	330G	C:G:H:I:Z	1	<=	0.12	U				<=	0.12	U	<=	2	U				<=	2	U	<=
1	2022-09-28	Y	2021	GA98974	GA	20223154	12.5		12.5	36	5	2	2	6	6	2	2	T12	pos	neg	PRTF2:SFB1	HASA	SDA1	neg	SIC	neg	PNGA3	330G	C:G:H:I:Z	1	<=	0.12	U				<=	0.12	U	<=	2	U				<=	2	U	<=
1	2022-09-28	Y	2022	GM00103	GA	20223163	12.0		12.0	36	5	2	2	6	6	2	2	T12	pos	neg	PRTF2:SFB1	HASA	SDA1	neg	SIC	neg	PNGA3	330G	G:H:I:Z	1	<=	0.12	U				<=	0.12	U	<=	2	U				<=	2	U	<=
1	2022-09-28	Y	2021	106678853	CT	20223552	12.0		12.0	36	5	2	2	6	6	2	2	T12	pos	neg	PRTF2:SFB1	HASA	SDA1	neg	neg	neg	PNGA3	330G	G:H:I:Z	1	<=	0.12	U				<=	0.12	U	<=	2	U				<=	2	U	<=
1	2022-11-10	Y	2021	EB16110	CA	20223586	12.0		12.0	36	5	2	2	6	6	2	2	T12	pos	neg	PRTF2:SFB1	HASA	SDA1	neg	SIC	neg	PNGA3	330G	C:G:H:I:Z	1	<=	0.12	U				<=	0.12	U	<=	2	U				<=	2	U	<=
1	2022-11-10	Y	2021	EB16074	CA	20223608	12.0		12.0	36	5	2	2	6	6	2	2	T12	pos	neg	PRTF2:SFB1	HASA	SDA1	neg	SIC	neg	PNGA3	330G	G:H:I:Z	1	<=	0.12	U				<=	0.12	U	<=	2	U				<=	2	U	<=
1	2022-11-10	Y	2021	MN36701	MN	20223902	12.0		12.0	36	5	2	2	6	6	2	2	T12	pos	neg	PRTF2:SFB1	HASA	SDA1	neg	SIC	neg	PNGA3	330G	C:G:H:I:Z	1	<=	0.12	U				<=	0.12	U	<=	2	U				<=	2	U	<=
1	2022-11-10	Y	2022	GM00134	GA	20224146	12.0		12.0	36	5	2	2	6	6	2	2	T12	pos	neg	PRTF2:SFB1	HASA	SDA1	neg	SIC	neg	PNGA3	330G	G:H:I:Z	1	<=	0.12	U				<=	0.12	U	<=	2	U				<=	2	U	<=
1	2022-12-01	Y	2022	GM00232	GA	20224154	12.0		12.0	36	5	2	2	6	6	2	2	T12	pos	neg	PRTF2:SFB1	HASA	SDA1	neg	SIC	neg	PNGA3	330G	C:G:H:I:Z	1	<=	0.12	U				<=	0.12	U	<=	2	U				<=	2	U	<=
1	2022-12-01	Y	2022	GM00236	GA	20224155	12.0		12.0	36	5	2	2	6	6	2	2	T12	pos	neg	PRTF2:SFB1	HASA	SDA1	neg	SIC	neg	PNGA3	330G	G:H:I:Z	1	<=	0.12	U				<=	0.12	U	<=	2	U				<=	2	U	<=
1	2022-12-01	Y	2021	TNR5231	TN	20224260	12.0		12.0	36	5	2	2	6	6	2	2	T12	pos	neg	PRTF2:SFB1	neg	SDA1	neg	SIC	neg	PNGA3	330G	C:G:H:I:Z	4	<=	0.12	U				<=	0.12	U	<=	2	U				<=	2	U	<=
1	2022-12-01	Y	2021	MD86375	MD	20224801	12.0		12.0	36	5	2	2	6	6	2	2	T12	pos	neg	PRTF2:SFB1	HASA	SDA1	neg	neg	neg	PNGA3	330G	G:H:I:Z	1	<=	0.12	U				<=	0.12	U	<=	2	U				<=	2	U	<=
1	2022-12-01	Y	2021	MD86392	MD	20224810	82.0		82.0	36	5	2	2	6	6	2	2	T12	pos	MRP	FBAA:PRTF2:SFB1:SOF	HASA	neg	neg	neg	neg	PNGA3	330G	A:C:G:H:I:Z	1	<=	0.12	U				<=	0.12	U	<=	2	U				<=	2	U	<=
1	2023-01-12	Y	2021	MD86588	MD	20224838	12.0		12.0	36	5	2	2	6	6	2	2	T12	pos	neg	PRTF2:SFB1	HASA	SDA1	neg	SIC	neg	PNGA3	330G	C:G:H:I:Z	1	<=	0.12	U				<=	0.12	U	<=	2	U				<=	2	U	<=
1	2023-01-12	Y	2021	MD86601	MD	20224849	12.0		12.0	36	5	2	2	6	6	2	2	T12	pos	neg	PRTF2:SFB1	neg	SDA1	neg	SIC	neg	PNGA3	330G	C:G:H:I:Z	1	<=	0.12	U				<=	0.12	U	<=	2	U				<=	2	U	<=
1	2023-01-12	Y	2021	OR21490	OR	20225290	12.0		12.0	36	5	2	2	6	6	2	2	T12	pos	neg	PRTF2:SFB1	HASA	SDA1	neg	SIC	neg	PNGA3	330G	G:H:I:Z	1	<=	0.12	U				<=	0.12	U	<=	2	U				<=	2	U	<=
1	2023-02-17	Y	2022	GM00274	GA	20225403	12.0		12.0	36	5	2	2	6	6	2	2	T12	pos	neg	PRTF2:SFB1	HASA	SDA1	neg	SIC	neg	PNGA3	330G	C:G:H:I:Z	1	<=	0.12	U				<=	0.12	U	<=	2	U				<=	2	U	<=
1	2023-05-04	Y	2022	C2078601	CO	20225624	12.0		12.0	36	5	2	2	6	6	2	2	T12	pos	neg	PRTF2:SFB1	HASA	SDA1	neg	SIC	neg	PNGA3	330G	C:G:H:I:Z	4	<=	0.12	U				<=	0.12	U	<=	2	U				<=	2	U	<=
1	2023-06-29	Y	2022	GM00356	GA	20225963	12.0		12.0	36	5	2	2	6	6	2	2	T12	pos	neg	PRTF2:SFB1	HASA	SDA1	neg	SIC	neg	PNGA3	330G	C:G:Z	4	<=	0.12	U				<=	0.12	U	<=	2	U				<=	2	U	<=
1	2023-06-29	Y	2022	MN37036	MN	20226021	12.ns		12.ns	36	5	2	2	6	6	2	2	T12	pos	neg	PRTF2:SFB1	HASA	SDA1	SLAA	SIC	neg	PNGA3	330G	C:G:H:I:K:Z	1	<=	0.12	U				<=	0.12	U	<=	2	U				<=	2	U	<=
1	2023-06-29	Y	2022	TNS5035	TN	20226274	82.0		82.0	36	5	2	2	6	6	2	2	T12	pos	MRP	FBAA:PRTF2:SFB1:SOF	HASA	neg	neg	neg	neg	PNGA3	330G	A:G:H:I:Z	1	<=	0.12	U				<=	0.12	U	<=	2	U				<=	2	U	<=
1	2023-01-12	Y	2021	107252102	CT	20226338	12.40		12.40	36	5	2	2	6	6	2	2	T12	pos	neg	PRTF2:SFB1	HASA	SDA1	neg	SIC	neg	PNGA3	330G	C:G:H:I:Z	1	<=	0.12	U				<=	0.12	U	<=	2	U				<=	2	U	<=
1	2023-05-01	Y	2022	NY23724	NY	20226551	82.0		82.0	36	5	2	2	6	6	2	2	T12	pos	MRP	FBAA:PRTF2:SFB1:SOF	HASA	SDA1	neg	neg	neg	PNGA3	330G	A:C:G:H:I:Z	1	<=	0.12	U				<=	0.12	U	<=	2	U				<=	2	U	<=
1	2023-05-01	Y	2022	TNS5081	TN	20226693	12.0		12.0	36	5	2	2	6	6	2	2	T12	pos	neg	PRTF2:SFB1	HASA	SDA1	neg	SIC	neg	PNGA3	330G	G:H:I:Z	1	<=	0.12	U				<=	0.12	U	<=	2	U				<=	2	U	<=
1	2023-06-29	Y	2022	GM00618	GA	20227160	12.0		12.0	36	5	2	2	6	6	2	2	T12	pos	neg	PRTF2:SFB1	HASA	SDA1	neg	SIC	neg	PNGA3	330G	G:H:I:Z	1	<=	0.12	U				<=	0.12	U	<=	2	U				<=	2	U	<=
1	2023-06-29	Y	2022	MN37268	MN	20227339	12.1		12.1	36	5	2	2	6	6	2	2	T12	pos	neg	PRTF2:SFB1	HASA	SDA1	neg	SIC	neg	PNGA3	330G	C:G:H:I:Z	1	<=	0.12	U				<=	0.12	U	<=	2	U				<=	2	U	<=
1	2023-06-29	Y	2022	MN37455	MN	20227355	12.0		12.0	36	5	2	2	6	6	2	2	T12	pos	neg	PRTF2:SFB1	HASA	SDA1	neg	SIC	neg	PNGA3	330G	C:G:H:I:Z	1	<=	0.12	U				<=	0.12	U	<=	2	U				<=	2	U	<=
1	2023-06-29	Y	2022	MD86759	MD	20227656	12.0		12.0	36	5	2	2	6	6	2	2	T12	pos	neg	PRTF2:SFB1	HASA	SDA1	neg	SIC	neg	PNGA3	330G	C:G:H:I:Z	1	<=	0.12	U				<=	0.12	U	<=	2	U				<=	2	U	<=
1	2023-06-29	Y	2022	MD86767	MD	20227664	12.47		12.47	36	5	2	2	6	6	2	2	T12	pos	neg	PRTF2:SFB1	HASA	SDA1	neg	SIC	neg	PNGA3	330G	C:G:H:I:Z	1	<=	0.12	U				<=	0.12	U	<=	2	U				<=	2	U	<=
1	2023-06-29	Y	2022	MD86770	MD	20227667	12.0		12.0	36	5	2	2	6	6	2	2	T12	pos	neg	PRTF2:SFB1	HASA	SDA1	neg	neg	neg	PNGA3	330G	G:H:I:Z	1	<=	0.12	U				<=	0.12	U	<=	2	U				<=	2	U	<=
1	2023-06-29	Y	2022	GM00799	GA	20228123	12.0		12.0	36	5	2	2	6	6	2	2	T12	pos	neg	PRTF2:SFB1	HASA	neg	SLAA	SIC	neg	PNGA3	330G	C:G:H:I:K:Z	4	<=	0.12	U				<=	0.12	U	<=	2	U				<=	2	U	<=
1	2023-06-29	Y	2022	GM00800	GA	20228124	12.0		12.0	36	5	2	2	6	6	2	2	T12	pos	neg	PRTF2:SFB1	neg	SDA1	neg	SIC	neg	PNGA3	330G	C:G:H:I:Z	1	<=	0.12	U				<=	0.12	U	<=	2	U				<=	2	U	<=
1	2023-06-29	Y	2022	GM00840	GA	20228126	12.0		12.0	36	5	2	2	6	6	2	2	T12	pos	neg	PRTF2:SFB1	HASA	SDA1	neg	SIC	neg	PNGA3	330G	C:G:Z	4	<=	0.12	U				<=	0.12	U	<=	2	U				<=	2	U	<=
1	2023-01-12	Y	2021	GA97807	GA	20228608	12.0		12.0	36	5	2	2	6	6	2	2	T12	pos	neg	PRTF2:SFB1	HASA	SDA1	neg	SIC	neg	PNGA3	330G	G:H:I:Z	1	<=	0.12	U				<=	0.12	U	<=	2	U				<=	2	U	<=
1	2023-06-29	Y	2022	MN37535	MN	20228706	12.ns		12.ns	36	5	2	2	6	6	2	2	T12	pos	neg	PRTF2:SFB1	HASA	SDA1	SLAA	SIC	neg	PNGA3	330G	G:H:I:K:Z	1	<=	0.12	U				<=	0.12	U	<=	2	U				<=	2	U	<=
1	2023-06-29	Y	2022	MN37530	MN	20228710	12.0		12.0	36	5	2	2	6	6	2	2	T12	pos	neg	PRTF2:SFB1	HASA	SDA1	neg	SIC	neg	PNGA3	330G	G:H:I:Z	1	<=	0.12	U				<=	0.12	U	<=	2	U				<=	2	U	<=
1	2023-06-29	Y	2022	MN37531	MN	20228712	12.ns		12.ns	36	5	2	2	6	6	2	2	T12	pos	neg	PRTF2:SFB1	HASA	SDA1	SLAA	SIC	neg	PNGA3	330G	G:H:I:K:Z	1	<=	0.12	U				<=	0.12	U	<=	2	U				<=	2	U	<=
1	2023-06-29	Y	2022	MN37678	MN	20228736	12.0		12.0	36	5	2	2	6	6	2	2	T12	pos	neg	PRTF2:SFB1	HASA	SDA1	neg	SIC	neg	PNGA3	330G	C:G:H:I:Z	1	<=	0.12	U				<=	0.12	U	<=	2	U				<=	2	U	<=
1	2023-02-17	Y	2022	GM00982	GA	20230041	12.0		12.0	36	5	2	2	6	6	2	2	T12	pos	neg	PRTF2:SFB1	neg	SDA1	neg	SIC	neg	PNGA3	330G	C:G:H:I:Z	1	<=	0.12	U				<=	0.12	U	<=	2	U				<=	2	U	<=
1	2023-06-29	Y	2022	GM01035	GA	20230045	12.0		12.0	36	5	2	2	6	6	2	2	T12	pos	neg	PRTF2:SFB1	HASA	SDA1	neg	SIC	neg	PNGA3	330G	C:G:Z	4	<=	0.12	U				<=	0.12	U	<=	2	U				<=	2	U	<=
1	2023-06-29	Y	2022	GM01046	GA	20230046	12.0		12.0	36	5	2	2	6	6	2	2	T12	pos	neg	PRTF2:SFB1	HASA	SDA1	neg	SIC	neg	PNGA3	330G	C:G:H:I:Z	1	<=	0.12	U				<=	0.12	U	<=	2	U				<=	2	U	<=
1	2023-02-17	Y	2022	NY24005	NY	20230696	12.0		12.0	36	5	2	2	6	6	2	2	T12	pos	neg	PRTF2:SFB1	HASA	SDA1	neg	SIC	neg	PNGA3	330G	G:H:I:Z	1	<=	0.12	U				<=	0.12	U	<=	2	U				<=	2	U	<=
1	2023-09-12	Y	2022	MN37797	MN	20230785	12.7		12.7	36	5	2	2	6	6	2	2	T12	pos	neg	PRTF2:SFB1	HASA	SDA1	SLAA	SIC	neg	PNGA3	330G	C:G:H:I:K:Z	1	<=	0.12	U				<=	0.12	U	<=	2	U				<=	2	U	<=
1	2023-09-12	Y	2022	MN37861	MN	20230788	12.0		12.0	36	5	2	2	6	6	2	2	T12	pos	neg	PRTF2:SFB1	HASA	SDA1	neg	SIC	neg	PNGA3	330G	C:G:H:I:Z	1	<=	0.12	U				<=	0.12	U	<=	2	U				<=	2	U	<=
1	2023-09-12	Y	2022	MN37813	MN	20230791	12.0		12.0	36	5	2	2	6	6	2	2	T12	pos	neg	PRTF2:SFB1	HASA	neg	neg	SIC	neg	PNGA3	330G	G:H:I:Z	1	<=	0.12	U				<=	0.12	U	<=	2	U				<=	2	U	<=
1	2023-09-12	Y	2022	GM01079	GA	20230942	12.0		12.0	36	5	2	2	6	6	2	2	T12	pos	neg	PRTF2:SFB1	HASA	SDA1	neg	SIC	neg	PNGA3	330G	C:G:H:I:Z	4	<=	0.12	U				<=	0.12	U	<=	2	U				<=	2	U	<=
1	2023-09-12	Y	2022	GM01134	GA	20230946	12.0		12.0	36	5	2	2	6	6	2	2	T12	pos	neg	PRTF2:SFB1	HASA	SDA1	neg	SIC	neg	PNGA3	330G	C:G:H:I:Z	1	<=	0.12	U				<=	0.12	U	<=	2	U				<=	2	U	<=
1	2023-09-12	Y	2022	GM01135	GA	20230947	12.0		12.0	36	5	2	2	6	6	2	2	T12	pos	neg	PRTF2:SFB1	HASA	SDA1	neg	SIC	neg	PNGA3	330G	C:G:H:I:Z	1	<=	0.12	U				<=	0.12	U	<=	2	U				<=	2	U	<=
1	2023-09-12	Y	2022	GM01148	GA	20230950	12.30		12.30	36	5	2	2	6	6	2	2	T12	pos	neg	PRTF2:SFB1	HASA	SDA1	neg	SIC	neg	PNGA3	330G	G:H:I:Z	1	<=	0.12	U				<=	0.12	U	<=	2	U				<=	2	U	<=
1	2023-09-12	Y	2022	GM01166	GA	20230951	12.0		12.0	36	5	2	2	6	6	2	2	T12	pos	neg	PRTF2:SFB1	HASA	SDA1	neg	SIC	neg	PNGA3	330G	G:H:I:Z	1	<=	0.12	U				<=	0.12	U	<=	2	U				<=	2	U	<=
1	2023-09-12	Y	2022	TNS5166	TN	20230998	12.7		12.7	36	5	2	2	6	6	2	2	T12	pos	neg	PRTF2:SFB1	HASA	SDA1	neg	SIC	neg	PNGA3	330G	C:G:H:I:Z	1	<=	0.12	U				<=	0.12	U	<=	2	U				<=	2	U	<=
1	2023-09-12	Y	2022	GM01115	GA	20231412	12.0		12.0	36	5	2	2	6	6	2	2	T12	pos	neg	PRTF2:SFB1	HASA	SDA1	neg	SIC	neg	PNGA3	330G	C:G:H:I:Z	1	<=	0.12	U				<=	0.12	U	<=	2	U				<=	2	U	<=
1	2023-09-12	Y	2022	GM01177	GA	20231414	12.0		12.0	36	5	2	2	6	6	2	2	T12	pos	neg	PRTF2:SFB1	HASA	SDA1	neg	SIC	neg	PNGA3	330G	C:G:H:I:Z	1	<=	0.12	U				<=	0.12	U	<=	2	U				<=	2	U	<=
1	2023-09-12	Y	2022	GM01178	GA	20231415	12.0		12.0	36	5	2	2	6	6	2	2	T12	pos	neg	PRTF2:SFB1	HASA	SDA1	neg	SIC	neg	PNGA3	330G	C:G:H:I:Z	1	<=	0.12	U				<=	0.12	U	<=	2	U				<=	2	U	<=
1	2023-02-17	Y	2022	GM01276	GA	20231419	12.0		12.0	36	5	2	2	6	6	2	2	T12	pos	neg	PRTF2:SFB1	HASA	SDA1	neg	SIC	neg	PNGA3	330G	C:G:Z	4	<=	0.12	U				<=	0.12	U	<=	2	U				<=	2	U	<=
1	2023-09-12	Y	2022	GM01312	GA	20231421	12.0		12.0	36	5	2	2	6	6	2	2	T12	pos	neg	PRTF2:SFB1	HASA	neg	SLAA	SIC	neg	PNGA3	330G	C:G:H:I:K:Z	4	<=	0.12	U				<=	0.12	U	<=	2	U				<=	2	U	<=
1	2023-08-14	Y	2022	TNS5277	TN	20231577	12.0		12.0	36	5	2	2	6	6	2	2	T12	pos	neg	PRTF2:SFB1	HASA	SDA1	neg	SIC	neg	PNGA3	330G	C:G:H:I:Z	4	<=	0.12	U				<=	0.12	U	<=	2	U				<=	2	U	<=
1	2023-08-14	Y	2022	TNS5288	TN	20231578	12.0		12.0	36	5	2	2	6	6	2	2	T12	pos	neg	PRTF2:SFB1	HASA	SDA1	neg	SIC	neg	PNGA3	330G	C:G:Z	4	<=	0.12	U				<=	0.12	U	<=	2	U				<=	2	U	<=
1	2023-08-14	Y	2022	TNS5293	TN	20231581	12.0		12.0	36	5	2	2	6	6	2	2	T12	pos	neg	PRTF2:SFB1	HASA	SDA1	neg	SIC	neg	PNGA3	330G	C:G:Z	4	<=	0.12	U				<=	0.12	U	<=	2	U				<=	2	U	<=
1	2023-08-14	Y	2022	NM14126	NM	20231622	12.21		12.21	36	5	2	2	6	6	2	2	T12	pos	neg	PRTF2:SFB1	HASA	SDA1	neg	SIC	neg	PNGA3	330G	G:H:I:S:Z	1	<=	0.12	U				<=	0.12	U	<=	2	U				<=	2	U	<=
1	2023-09-12	Y	2022	C2430402	CO	20231766	12.0		12.0	36	5	2	2	6	6	2	2	T12	pos	neg	PRTF2:SFB1	HASA	SDA1	neg	SIC	neg	PNGA3	330G	C:G:H:I:Z	1	<=	0.12	U				<=	0.12	U	<=	2	U				<=	2	U	<=
1	2023-02-17	Y	2022	NM14279	NM	20232229	12.19		12.19	36	5	2	2	6	6	2	2	T12	pos	neg	PRTF2:SFB1	HASA	SDA1	neg	SIC	neg	PNGA3	330G	C:G:H:I:Z	1	<=	0.12	U				<=	0.12	U	<=	2	U				<=	2	U	<=
1	2023-02-17	Y	2022	MN37847	MN	20232271	12.0		12.0	36	5	2	2	6	6	2	2	T12	pos	neg	PRTF2:SFB1	HASA	SDA1	neg	SIC	neg	PNGA3	330G	C:G:H:I:Z	1	<=	0.12	U				<=	0.12	U	<=	2	U				<=	2	U	<=
1	2023-02-17	Y	2022	MN38122	MN	20232298	12.0		12.0	36	5	2	2	6	6	2	2	T12	pos	neg	PRTF2:SFB1	HASA	SDA1	neg	SIC	neg	PNGA3	330G	C:G:Z	4	<=	0.12	U				<=	0.12	U	<=	2	U				<=	2	U	<=
1	2023-06-13	Y	2022	MN38168	MN	20232317	12.119		12.ns	36	5	2	2	6	6	2	2	T12	pos	neg	PRTF2:SFB1	HASA	SDA1	SLAA	SIC	neg	PNGA3	330G	G:H:I:K:Z	1	<=	0.12	U				<=	0.12	U	<=	2	U				<=	2	U	<=
1	2023-02-17	Y	2022	MN38172	MN	20232319	12.0		12.0	36	5	2	2	6	6	2	2	T12	pos	neg	PRTF2:SFB1	HASA	SDA1	neg	SIC	neg	PNGA3	330G	C:G:H:I:Z	1	<=	0.12	U				<=	0.12	U	<=	2	U				<=	2	U	<=
1	2023-02-17	Y	2022	MN38169	MN	20232321	12.0		12.0	36	5	2	2	6	6	2	2	T12	pos	neg	PRTF2:SFB1	HASA	SDA1	neg	SIC	neg	PNGA3	330G	C:G:H:I:Z	1	<=	0.12	U				<=	0.12	U	<=	2	U				<=	2	U	<=
1	2023-02-17	Y	2022	MN38191	MN	20232326	12.7		12.7	36	5	2	2	6	6	2	2	T12	pos	neg	PRTF2:SFB1	HASA	SDA1	neg	SIC	neg	PNGA3	330G	C:G:H:I:Z	1	<=	0.12	U				<=	0.12	U	<=	2	U				<=	2	U	<=
1	2023-02-17	Y	2022	TNS5258	TN	20232382	12.0		12.0	36	5	2	2	6	6	2	2	T12	pos	neg	PRTF2:SFB1	HASA	SDA1	neg	SIC	neg	PNGA3	330G	C:G:Z	4	<=	0.12	U				<=	0.12	U	<=	2	U				<=	2	U	<=
1	2023-02-17	Y	2022	TNS5294	TN	20232396	12.26		12.26	36	5	2	2	6	6	2	2	T12	pos	neg	PRTF2:SFB1	HASA	SDA1	neg	SIC	neg	PNGA3	330G	G:H:I:Z	1	<=	0.12	U				<=	0.12	U	<=	2	U				<=	2	U	<=
1	2023-02-17	Y	2022	TNS5298	TN	20232400	12.25		12.25	36	5	2	2	6	6	2	2	T12	pos	neg	PRTF2:SFB1	HASA	SDA1	neg	SIC	neg	PNGA3	330G	C:G:H:I:Z	1	<=	0.12	U				<=	0.12	U	<=	2	U				<=	2	U	<=
1	2023-02-17	Y	2022	GM01225	GA	20232439	12.0		12.0	36	5	2	2	6	6	2	2	T12	pos	neg	PRTF2:SFB1	HASA	SDA1	neg	neg	neg	PNGA3	330G	C:G:Z	4	<=	0.12	U				<=	0.12	U	<=	2	U				<=	2	U	<=
1	2023-02-17	Y	2022	GM01449	GA	20232463	12.0		12.0	36	5	2	2	6	6	2	2	T12	pos	neg	PRTF2:SFB1	HASA	SDA1	neg	SIC	neg	PNGA3	330G	C:G:Z	4	<=	0.12	U				<=	0.12	U	<=	2	U				<=	2	U	<=
1	2023-02-17	Y	2022	GM01452	GA	20232466	12.0		12.0	36	5	2	2	6	6	2	2	T12	pos	neg	PRTF2:SFB1	HASA	SDA1	neg	SIC	neg	PNGA3	330G	C:G:H:I:Z	1	<=	0.12	U				<=	0.12	U	<=	2	U				<=	2	U	<=
1	2023-02-17	Y	2022	GM01467	GA	20232470	12.0		12.0	36	5	2	2	6	6	2	2	T12	pos	neg	PRTF2:SFB1	HASA	SDA1	neg	SIC	neg	PNGA3	330G	C:G:Z	4	<=	0.12	U				<=	0.12	U	<=	2	U				<=	2	U	<=
1	2023-05-01	Y	2022	GM01498	GA	20232476	12.0	12	12.0	36	5	2	2	6	6	2	2	T12	pos	neg	PRTF2:SFB1	HASA	SDA1	neg	SIC	neg	PNGA3	330G	C:G:Z	4	<=	0.12	U				<=	0.12	U	<=	2	U				<=	2	U	<=
1	2023-05-01	Y	2022	GM01501	GA	20232478	12.0	12	12.0	36	5	2	2	6	6	2	2	T12	pos	neg	PRTF2:SFB1	HASA	SDA1	neg	SIC	neg	PNGA3	330G	C:G:H:I:Z	4	<=	0.12	U				<=	0.12	U	<=	2	U				<=	2	U	<=
1	2023-01-12	N	2022		VA	000062-23	12.0		12.0	36	5	2	2	6	6	2	2	T12	pos	neg	PRTF2:SFB1	HASA	neg	neg	SIC	neg	PNGA3	330G	C:G:H:I:Z	1	<=	0.12	U				<=	0.12	U	<=	2	U				<=	2	U	<=
1	2023-02-17	Y	2022		CO	000277-23	12.0		12.0	36	5	2	2	6	6	2	2	T12	pos	neg	PRTF2:SFB1	HASA	SDA1	neg	SIC	neg	PNGA3	330G	C:G:H:I:Z	1	<=	0.12	U				<=	0.12	U	<=	2	U				<=	2	U	<=
1	2023-02-17	Y	2022		CO	000278-23	12.7		12.7	36	5	2	2	6	6	2	2	T12	pos	neg	PRTF2:SFB1	HASA	neg	neg	SIC	neg	PNGA3	330G	G:H:I:Z	1	<=	0.12	U				<=	0.12	U	<=	2	U				<=	2	U	<=
1	2023-01-12	N	2022		CO	000280-23	12.0		12.0	36	5	2	2	6	6	2	2	T12	pos	neg	PRTF2:SFB1	HASA	SDA1	neg	SIC	neg	PNGA3	330G	C:G:H:I:Z	4	<=	0.12	U				<=	0.12	U	<=	2	U				<=	2	U	<=
1	2023-02-17	Y	2022		CO	000282-23	12.0		12.0	36	5	2	2	6	6	2	2	T12	pos	neg	PRTF2:SFB1	HASA	SDA1	neg	SIC	neg	PNGA3	330G	C:G:H:I:Z	1	<=	0.12	U				<=	0.12	U	<=	2	U				<=	2	U	<=
1	2023-01-12	N	2022		CO	000284-23	12.0		12.0	36	5	2	2	6	6	2	2	T12	pos	neg	PRTF2:SFB1	HASA	SDA1	neg	SIC	neg	PNGA3	330G	C:G:H:I:Z	1	<=	0.12	U				<=	0.12	U	<=	2	U				<=	2	U	<=
1	2023-02-17	N	2022		PA	000292-23	12.0	12	12.0	36	5	2	2	6	6	2	2	T12	pos	neg	PRTF2:SFB1	HASA	SDA1	neg	SIC	neg	PNGA3	330G	G:H:I:Z	1	<=	0.12	U				<=	0.12	U	<=	2	U				<=	2	U	<=
1	2023-02-17	N	2022		NC	000317-23	12.0	12	12.0	36	5	2	2	6	6	2	2	T12	pos	neg	PRTF2:SFB1	HASA	SDA1	neg	SIC	neg	PNGA3	330G	C:G:H:I:Z	1	<=	0.12	U				<=	0.12	U	<=	2	U				<=	2	U	<=
1	2023-02-17	N	2022		NC	000318-23	12.0	12	12.0	36	5	2	2	6	6	2	2	T12	pos	neg	PRTF2:SFB1	HASA	SDA1	neg	SIC	neg	PNGA3	330G	G:H:I:Z	1	<=	0.12	U				<=	0.12	U	<=	2	U				<=	2	U	<=
1	2023-02-17	N	2022		MI	000320-23	12.7	12	12.7	36	5	2	2	6	6	2	2	T12	pos	neg	PRTF2:SFB1	HASA	SDA1	neg	SIC	neg	PNGA3	330G	C:G:H:I:Z	1	<=	0.12	U				<=	0.12	U	<=	2	U				<=	2	U	<=
1	2023-02-17	N	2022		MI	000323-23	12.0	12	12.0	36	5	2	2	6	6	2	2	T12	pos	neg	PRTF2:SFB1	HASA	SDA1	neg	SIC	neg	PNGA3	330G	C:G:H:I:Z	1	<=	0.12	U				<=	0.12	U	<=	2	U				<=	2	U	<=
1	2023-02-17	N	2022		AR	000989-23	12.0	12	12.0	36	5	2	2	6	6	2	2	T12	pos	neg	PRTF2:SFB1	HASA	neg	neg	SIC	neg	PNGA3	330G	C:G:H:I:Z	1	<=	0.12	U				<=	0.12	U	<=	2	U				<=	2	U	<=
1	2023-02-17	N	2022		MA	000994-23	12.5	12	12.5	36	5	2	2	6	6	2	2	T12	pos	neg	PRTF2:SFB1	HASA	SDA1	neg	neg	neg	PNGA3	330G	C:G:H:I:Z	1	<=	0.12	U				<=	0.12	U	<=	2	U				<=	2	U	<=
1	2023-02-17	N	2022		OH	000999-23	12.22	12	12.22	36	5	2	2	6	6	2	2	T12	pos	neg	PRTF2:SFB1	HASA	SDA1	neg	neg	neg	PNGA3	330G	C:G:H:I:Z	1	<=	0.12	U				<=	0.12	U	<=	2	U				<=	2	U	<=
1	2023-02-17	N	2022		OH	001002-23	12.0	12	12.0	36	5	2	2	6	6	2	2	T12	pos	neg	PRTF2:SFB1	HASA	SDA1	neg	SIC	neg	PNGA3	330G	G:H:I:Z	NF	Flag	Flag	Flag							Flag	Flag	Flag							Flag
1	2023-02-17	N	2022		OH	001004-23	12.19	12	12.19	36	5	2	2	6	6	2	2	T12	pos	neg	PRTF2:SFB1	HASA	SDA1	neg	SIC	neg	PNGA3	330G	G:H:I:Z	1	<=	0.12	U				<=	0.12	U	<=	2	U				<=	2	U	<=
1	2023-02-17	N	2022		OH	001007-23	12.22	12	12.22	36	5	2	2	6	6	2	2	T12	pos	neg	PRTF2:SFB1	HASA	SDA1	neg	SIC	neg	PNGA3	330G	C:G:H:I:Z	1	<=	0.12	U				<=	0.12	U	<=	2	U				<=	2	U	<=
1	2023-02-17	N	2023		WI	001015-23	12.0	12	12.0	36	5	2	2	6	6	2	2	T12	pos	neg	PRTF2:SFB1	HASA	SDA1	neg	SIC	neg	PNGA3	330G	G:H:I:Z	1	<=	0.12	U				<=	0.12	U	<=	2	U				<=	2	U	<=
1	2023-02-17	N	2023		MI	001020-23	12.0	12	12.0	36	5	2	2	6	6	2	2	T12	pos	neg	PRTF2:SFB1	HASA	SDA1	neg	SIC	neg	PNGA3	330G	C:G:Z	1	<=	0.12	U				<=	0.12	U	<=	2	U				<=	2	U	<=
1	2023-02-17	N	2023		FL	001032-23	12.0	12	12.0	36	5	2	2	6	6	2	2	T12	pos	neg	PRTF2:SFB1	HASA	SDA1	neg	SIC	neg	PNGA3	330G	C:G:Z	4	<=	0.12	U				<=	0.12	U	<=	2	U				<=	2	U	<=
1	2023-02-17	N	2023		FL	001033-23	12.0	12	12.0	36	5	2	2	6	6	2	2	T12	pos	neg	PRTF2:SFB1	HASA	SDA1	neg	SIC	neg	PNGA3	330G	C:G:Z	4	<=	0.12	U				<=	0.12	U	<=	2	U				<=	2	U	<=
1	2023-02-17	N	2023		OH	001040-23	12.0	12	12.0	36	5	2	2	6	6	2	2	T12	pos	neg	PRTF2:SFB1	HASA	SDA1	neg	SIC	neg	PNGA3	330G	C:G:H:I:Z	4	<=	0.12	U				<=	0.12	U	<=	2	U				<=	2	U	<=
1	2023-02-17	N	2023		OH	001041-23	12.22	NT	12.22	36	5	2	2	6	6	2	2	T12	pos	neg	PRTF2:SFB1	HASA	SDA1	neg	SIC	neg	PNGA3	330G	C:G:H:I:Z	1	<=	0.12	U				<=	0.12	U	<=	2	U				<=	2	U	<=
1	2023-05-01	N	2023		PA	001056-23	12.7	12	12.7	36	5	2	2	6	6	2	2	T12	pos	neg	PRTF2:SFB1	HASA	neg	neg	SIC	neg	PNGA3	330G	C:G:H:I:Z	4	<=	0.12	U				<=	0.12	U	<=	2	U				<=	2	U	<=
1	2023-05-01	N	2023		SC	001075-23	12.0		12.0	36	5	2	2	6	6	2	2	T12	pos	neg	PRTF2:SFB1	HASA	SDA1	neg	neg	neg	PNGA3	330G	G:H:I:Z	1	<=	0.12	U				<=	0.12	U	<=	2	U				<=	2	U	<=
1	2023-05-01	N	2023		SC	001076-23	12.0		12.0	36	5	2	2	6	6	2	2	T12	pos	neg	PRTF2:SFB1	HASA	SDA1	neg	SIC	neg	PNGA3	330G	C:G:H:I:Z	1	<=	0.12	U				<=	0.12	U	<=	2	U				<=	2	U	<=
1	2023-05-01	N	2023		SC	001082-23	12.0		12.0	36	5	2	2	6	6	2	2	T12	pos	neg	PRTF2:SFB1	HASA	SDA1	neg	SIC	neg	PNGA3	330G	C:G:H:I:Z	1	<=	0.12	U				<=	0.12	U	<=	2	U				<=	2	U	<=
1	2023-05-01	N	2023		SC	001090-23	12.0		12.0	36	5	2	2	6	6	2	2	T12	pos	neg	PRTF2:SFB1	HASA	SDA1	neg	neg	neg	PNGA3	330G	G:H:I:Z	1	<=	0.12	U				<=	0.12	U	<=	2	U				<=	2	U	<=
1	2021-10-18	N				0011-17	12.0		12.0	36	5	2	2	6	6	2	2	T12	pos	neg	PRTF2:SFB1	HASA	SDA1		SIC	neg	PNGA3	330G	C:G:H:I:Z	1	<=	0.12	U				<=	0.12	U	<=	2	U				<=	2	U	<=
1	2023-05-01	N	2023		IL	001701-23	12.0	12	12.0	36	5	2	2	6	6	2	2	T12	pos	neg	PRTF2:SFB1	HASA	SDA1	neg	SIC	neg	PNGA3	330G	C:G:H:I:Z	1	<=	0.12	U				<=	0.12	U	<=	2	U				<=	2	U	<=
1	2023-05-01	N	2023		WI	001722-23	12.0	12	12.0	36	5	2	2	6	6	2	2	T12	pos	neg	PRTF2:SFB1	neg	SDA1	neg	SIC	neg	PNGA3	330G	A:C:G:H:I:S:Z	1	<=	0.12	U				<=	0.12	U	<=	2	U				<=	2	U	<=
1	2023-05-01	N	2023		WI	001724-23	12.0	12	12.0	36	5	2	2	6	6	2	2	T12	pos	neg	PRTF2:SFB1	HASA	SDA1	neg	SIC	neg	PNGA3	330G	G:H:I:Z	1	<=	0.12	U				<=	0.12	U	<=	2	U				<=	2	U	<=
1	2023-05-01	N	2023		OH	002892-23	12.7	12	12.7	36	5	2	2	6	6	2	2	T12	pos	neg	PRTF2:SFB1	HASA	SDA1	neg	SIC	neg	PNGA3	330G	C:G:H:I:Z	1	<=	0.12	U				<=	0.12	U	<=	2	U				<=	2	U	<=
1	2023-05-01	N	2023		OH	003047-23	12.7	12	12.7	36	5	2	2	6	6	2	2	T12	pos	neg	PRTF2:SFB1	HASA	SDA1	neg	SIC	neg	PNGA3	330G	C:G:H:I:Z	1	<=	0.12	U				<=	0.12	U	<=	2	U				<=	2	U	<=
1	2023-05-04	N	2023		NJ	003114-23	12.0	12	12.0	36	5	2	2	6	6	2	2	T12	pos	neg	PRTF2:SFB1	HASA	SDA1	neg	SIC	neg	PNGA3	330G	G:Z	1	<=	0.12	U				<=	0.12	U	<=	2	U				<=	2	U	<=
1	2023-05-04	N	2023		NJ	003115-23	12.0	12	12.0	36	5	2	2	6	6	2	2	T12	pos	neg	PRTF2:SFB1	neg	SDA1	neg	SIC	neg	PNGA3	330G	C:G:H:I:Z	4	<=	0.12	U				<=	0.12	U	<=	2	U				<=	2	U	<=
1	2023-08-14	N	2023		SC	003133-23	12.0	12	12.0	36	5	2	2	6	6	2	2	T12	pos	neg	PRTF2:SFB1	HASA	SDA1	neg	SIC	neg	PNGA3	330G	C:G:H:I:Z	4	<=	0.12	U				<=	0.12	U	<=	2	U				<=	2	U	<=
1	2023-08-14	N	2023		NJ	003157-23	12.0	12	12.0	36	5	2	2	6	6	2	2	T12	pos	neg	PRTF2:SFB1	HASA	SDA1	neg	SIC	neg	PNGA3	330G	G:H:I:S:Z	1	<=	0.12	U				<=	0.12	U	<=	2	U				<=	2	U	<=
1	2023-08-14	N	2023		SC	003173-23	12.0	12	12.0	36	5	2	2	6	6	2	2	T12	pos	neg	PRTF2:SFB1	HASA	SDA1	neg	neg	neg	PNGA3	330G	G:H:I:Z	1	<=	0.12	U				<=	0.12	U	<=	2	U				<=	2	U	<=
1	2023-06-29	N	2022		PA	003189-23	12.0	12	12.0	36	5	2	2	6	6	2	2	T12	pos	neg	PRTF2:SFB1	HASA	SDA1	neg	SIC	neg	PNGA3	330G	G:H:I:Z	52	Flag	Flag	Flag							Flag	Flag	Flag							Flag
1	2023-06-29	N	2023		PA	003200-23	12.0	12	12.0	36	5	2	2	6	6	2	2	T12	pos	neg	PRTF2:SFB1	HASA	SDA1	neg	SIC	neg	PNGA3	330G	G:H:I:Z	1	<=	0.12	U				<=	0.12	U	<=	2	U				<=	2	U	<=
1	2023-06-29	N	2023		PA	004487-23	12.0	12	12.0	36	5	2	2	6	6	2	2	T12	pos	neg	PRTF2:SFB1	HASA	SDA1	neg	SIC	neg	PNGA3	330G	C:G:H:I:Z	1	<=	0.12	U				<=	0.12	U	<=	2	U				<=	2	U	<=
1	2023-06-29	N	2023		PA	004491-23	12.0	12	12.0	36	5	2	2	6	6	2	2	T12	pos	neg	PRTF2:SFB1	HASA	SDA1	neg	SIC	neg	PNGA3	330G	C:G:H:I:Z	4	<=	0.12	U				<=	0.12	U	<=	2	U				<=	2	U	<=
1	2023-08-14	N	2023		CT	004537-23	12.0	12	12.0	36	5	2	2	6	6	2	2	T12	pos	neg	PRTF2:SFB1	HASA	SDA1	neg	SIC	neg	PNGA3	330G	C:G:H:I:Z	1	<=	0.12	U				<=	0.12	U	<=	2	U				<=	2	U	<=
1	2023-08-14	N	2023		CT	004539-23	12.0	12	12.0	36	5	2	2	6	6	2	2	T12	pos	neg	PRTF2:SFB1	HASA	SDA1	neg	SIC	neg	PNGA3	330G	C:G:H:I:Z	1	<=	0.12	U				<=	0.12	U	<=	2	U				<=	2	U	<=
1	2023-08-14	N	2023		CT	004540-23	12.0	12	12.0	36	5	2	2	6	6	2	2	T12	pos	neg	PRTF2:SFB1	HASA	SDA1	neg	neg	neg	PNGA3	330G	C:G:H:I:Z	1	<=	0.12	U				<=	0.12	U	<=	2	U				<=	2	U	<=
1	2023-08-14	N	2023		CT	004542-23	12.52	12	12.52	36	5	2	2	6	6	2	2	T12	pos	neg	PRTF2:SFB1	HASA	SDA1	neg	SIC	neg	PNGA3	330G	C:G:H:I:Z	4	<=	0.12	U				<=	0.12	U	<=	2	U				<=	2	U	<=
1	2023-09-12	N	2023		NJ	004642-23	12.0	12	12.0	36	5	2	2	6	6	2	2	T12	pos	neg	PRTF2:SFB1	HASA	SDA1	neg	SIC	neg	PNGA3	330G	C:G:H:I:Z	4	<=	0.12	U				<=	0.12	U	<=	2	U				<=	2	U	<=
1	2023-09-12	N	2023		NJ	004643-23	12.0	12	12.0	36	5	2	2	6	6	2	2	T12	pos	neg	PRTF2:SFB1	neg	SDA1	neg	SIC	neg	PNGA3	330G	C:G:H:I:Z	4	<=	0.12	U				<=	0.12	U	<=	2	U				<=	2	U	<=
1	2021-10-18	N				0222-18	12.0		12.0	36	5	2	2	6	6	2	2	T12	pos	neg	PRTF2:SFB1	HASA	SDA1		SIC	neg	PNGA3	330G	G:H:I:S:Z	1	<=	0.12	U				<=	0.12	U	<=	2	U				<=	2	U	<=
1	2021-10-18	N				0223-18	12.0		12.0	36	5	2	2	6	6	2	2	T12	pos	neg	PRTF2:SFB1	HASA	SDA1		SIC	neg	PNGA3	330G	G:H:I:S:Z	1	<=	0.12	U				<=	0.12	U	<=	2	U				<=	2	U	<=
1	2021-10-18	N				0226-18	12.0		12.0	36	5	2	2	6	6	2	2	T12	pos	neg	PRTF2:SFB1	HASA	SDA1		SIC	neg	PNGA3	330G	G:H:I:S:Z	1	<=	0.12	U				<=	0.12	U	<=	2	U				<=	2	U	<=
1	2021-10-18	N				0243-18	12.0		12.0	36	5	2	2	6	6	2	2	T12	pos	neg	PRTF2:SFB1	HASA	SDA1		SIC	neg	PNGA3	330G	C:G:H:I:S:Z	1	<=	0.12	U				<=	0.12	U	<=	2	U				<=	2	U	<=
1	2021-10-18	N				0254-18	12.0		12.0	36	5	2	2	6	6	2	2	T12	pos	neg	PRTF2:SFB1	HASA	SDA1		SIC	neg	PNGA3	330G	C:G:H:I:S:Z	1	<=	0.12	U				<=	0.12	U	<=	2	U				<=	2	U	<=
1	2021-10-18	N				0258-18	12.0		12.0	36	5	2	2	6	6	2	2	T12	pos	neg	PRTF2:SFB1	HASA	SDA1		SIC	neg	PNGA3	330G	A:G:H:I:S:Z	1	<=	0.12	U				<=	0.12	U	<=	2	U				<=	2	U	<=
1	2021-10-18	N				0259-18	12.0		12.0	36	5	2	2	6	6	2	2	T12	pos	neg	PRTF2:SFB1	HASA	neg		SIC	neg	PNGA3	330G	G:H:I:S:Z	1	<=	0.12	U				<=	0.12	U	<=	2	U				<=	2	U	<=
1	2021-10-18	N				0261-18	12.0		12.0	36	5	2	2	6	6	2	2	T12	pos	neg	PRTF2:SFB1	HASA	neg		SIC	neg	PNGA3	330G	G:H:I:S:Z	1	<=	0.12	U				<=	0.12	U	<=	2	U				<=	2	U	<=
1	2021-10-18	N				0262-18	12.0		12.0	36	5	2	2	6	6	2	2	T12	pos	neg	PRTF2:SFB1	HASA	SDA1		SIC	neg	PNGA3	330G	A:G:H:I:S:Z	1	<=	0.12	U				<=	0.12	U	<=	2	U				<=	2	U	<=
1	2021-10-18	N				0388-16	12.0		12.0	36	5	2	2	6	6	2	2	T12	pos	neg	PRTF2:SFB1	HASA	SDA1		SIC	neg	PNGA3	330G	C:G:H:I:Z	4	<=	0.12	U				<=	0.12	U	<=	2	U				<=	2	U	<=
1	2021-10-18	N				0506-18	12.0		12.0	36	5	2	2	6	6	2	2	T12	pos	neg	PRTF2:SFB1	HASA	SDA1	neg	SIC	neg	PNGA3	330G	C:G:H:I:Z	4	<=	0.12	U				<=	0.12	U	<=	2	U				<=	2	U	<=
1	2021-10-18	N				0512-18	12.0		12.0	36	5	2	2	6	6	2	2	T12	pos	neg	PRTF2:SFB1	HASA	SDA1	neg	SIC	neg	PNGA3	330G	G:Z	1	<=	0.12	U				<=	0.12	U	<=	2	U				<=	2	U	<=
1	2021-10-18	N				0518-18	12.0		12.0	36	5	2	2	6	6	2	2	T12	pos	neg	PRTF2:SFB1	HASA	SDA1	neg	SIC	neg	PNGA3	330G	C:G:H:I:Z	1	<=	0.12	U				<=	0.12	U	<=	2	U				<=	2	U	<=
1	2021-10-18	N				0527-18	12.0		12.0	36	5	2	2	6	6	2	2	T12	pos	neg	PRTF2:SFB1	HASA	SDA1	neg	SIC	neg	PNGA3	330G	C:G:H:I:Z	1	<=	0.12	U				<=	0.12	U	<=	2	U				<=	2	U	<=
1	2021-10-18	N				0530-18	12.0		12.0	36	5	2	2	6	6	2	2	T12	pos	neg	PRTF2:SFB1	HASA	neg	neg	SIC	neg	PNGA3	330G	G:H:I:Z	1	<=	0.12	U				<=	0.12	U	<=	2	U				<=	2	U	<=
1	2021-10-18	N				0545-18	12.0		12.0	36	5	2	2	6	6	2	2	T12	pos	neg	PRTF2:SFB1	HASA	SDA1	neg	SIC	neg	PNGA3	330G	C:G:H:I:Z	1	<=	0.12	U				<=	0.12	U	<=	2	U				<=	2	U	<=
1	2021-10-18	N				0557-18	12.0		12.0	36	5	2	2	6	6	2	2	T12	pos	neg	PRTF2:SFB1	HASA	SDA1	neg	SIC	neg	PNGA3	330G	C:G:H:I:Z	1	<=	0.12	U				<=	0.12	U	<=	2	U				<=	2	U	<=
1	2021-10-18	N				0558-18	12.0		12.0	36	5	2	2	6	6	2	2	T12	pos	neg	PRTF2:SFB1	HASA	SDA1	neg	SIC	neg	PNGA3	330G	C:G:H:I:Z	1	<=	0.12	U				<=	0.12	U	<=	2	U				<=	2	U	<=
1	2021-10-18	N				0563-18	12.0		12.0	36	5	2	2	6	6	2	2	T12	pos	neg	PRTF2:SFB1	neg	SDA1	neg	SIC	neg	PNGA3	330G	C:G:H:I:Z	1	<=	0.12	U				<=	0.12	U	<=	2	U				<=	2	U	<=
1	2021-10-18	N				0569-18	12.0		12.0	36	5	2	2	6	6	2	2	T12	pos	neg	PRTF2:SFB1	HASA	SDA1	neg	SIC	neg	PNGA3	330G	C:G:H:I:Z	1	<=	0.12	U				<=	0.12	U	<=	2	U				<=	2	U	<=
1	2021-10-18	N				0590-18	12.0		12.0	36	5	2	2	6	6	2	2	T12	pos	neg	PRTF2:SFB1	HASA	neg	neg	SIC	neg	PNGA3	330G	G:H:I:Z	1	<=	0.12	U				<=	0.12	U	<=	2	U				<=	2	U	<=
1	2021-10-18	N				0596-18	12.0		12.0	36	5	2	2	6	6	2	2	T12	pos	neg	PRTF2:SFB1	HASA	SDA1	neg	SIC	neg	PNGA3	330G	C:G:H:I:Z	1	<=	0.12	U				<=	0.12	U	<=	2	U				<=	2	U	<=
1	2021-10-18	N				0611-18	12.0		12.0	36	5	2	2	6	6	2	2	T12	pos	neg	PRTF2:SFB1	HASA	SDA1	neg	SIC	neg	PNGA3	330G	C:G:H:I:Z	1	<=	0.12	U				<=	0.12	U	<=	2	U				<=	2	U	<=
1	2021-10-18	N				0620-18	12.0		12.0	36	5	2	2	6	6	2	2	T12	pos	neg	PRTF2:SFB1	HASA	neg	neg	SIC	neg	PNGA3	330G	G:H:I:Z	1	<=	0.12	U				<=	0.12	U	<=	2	U				<=	2	U	<=
1	2021-10-18	N				0623-18	12.0		12.0	36	5	2	2	6	6	2	2	T12	pos	neg	PRTF2:SFB1	HASA	SDA1	neg	SIC	neg	PNGA3	330G	C:G:H:I:Z	1	<=	0.12	U				<=	0.12	U	<=	2	U				<=	2	U	<=
1	2021-10-18	N				0627-18	12.0		12.0	36	5	2	2	6	6	2	2	T12	pos	neg	PRTF2:SFB1	HASA	SDA1	neg	SIC	neg	PNGA3	330G	C:G:H:I:Z	1	<=	0.12	U				<=	0.12	U	<=	2	U				<=	2	U	<=
1	2021-10-18	N				0643-18	12.0		12.0	36	5	2	2	6	6	2	2	T12	pos	neg	PRTF2:SFB1	HASA	SDA1	neg	SIC	neg	PNGA3	330G	C:G:H:I:Z	1	<=	0.12	U				<=	0.12	U	<=	2	U				<=	2	U	<=
1	2021-10-18	N				0644-18	12.0		12.0	36	5	2	2	6	6	2	2	T12	pos	neg	PRTF2:SFB1	HASA	neg	neg	SIC	neg	PNGA3	330G	G:H:I:Z	1	<=	0.12	U				<=	0.12	U	<=	2	U				<=	2	U	<=
1	2021-10-18	N				0649-18	12.0		12.0	36	5	2	2	6	6	2	2	T12	pos	neg	PRTF2:SFB1	HASA	SDA1	neg	SIC	neg	PNGA3	330G	C:G:H:I:Z	1	<=	0.12	U				<=	0.12	U	<=	2	U				<=	2	U	<=
1	2022-03-25	N				0655-18	12.0		12.0	36	5	2	2	6	6	2	2	T12	pos	neg	PRTF2:SFB1	HASA	SDA1	neg	SIC	neg	PNGA3	330G	G:H:I:Z	1	<=	0.12	U				<=	0.12	U	<=	2	U				<=	2	U	<=
1	2021-10-18	N				0658-18	12.0		12.0	36	5	2	2	6	6	2	2	T12	pos	neg	PRTF2:SFB1	HASA	SDA1	neg	SIC	neg	PNGA3	330G	C:G:H:I:Z	1	<=	0.12	U				<=	0.12	U	<=	2	U				<=	2	U	<=
1	2021-10-18	N				0659-18	12.0		12.0	36	5	2	2	6	6	2	2	T12	pos	neg	PRTF2:SFB1	HASA	SDA1	neg	SIC	neg	PNGA3	330G	C:G:H:I:Z	1	<=	0.12	U				<=	0.12	U	<=	2	U				<=	2	U	<=
1	2021-10-18	N				0663-18	12.0		12.0	36	5	2	2	6	6	2	2	T12	pos	neg	PRTF2:SFB1	HASA	SDA1	neg	SIC	neg	PNGA3	330G	C:G:H:I:Z	1	<=	0.12	U				<=	0.12	U	<=	2	U				<=	2	U	<=
1	2021-10-18	N				0669-18	12.0		12.0	36	5	2	2	6	6	2	2	T12	pos	neg	PRTF2:SFB1	HASA	SDA1	neg	SIC	neg	PNGA3	330G	C:G:H:I:Z	1	<=	0.12	U				<=	0.12	U	<=	2	U				<=	2	U	<=
1	2021-10-18	N				0675-18	12.0		12.0	36	5	2	2	6	6	2	2	T12	pos	neg	PRTF2:SFB1	HASA	SDA1	neg	SIC	neg	PNGA3	330G	C:G:H:I:Z	1	<=	0.12	U				<=	0.12	U	<=	2	U				<=	2	U	<=
1	2021-10-18	N				0702-18	12.0		12.0	36	5	2	2	6	6	2	2	T12	pos	neg	PRTF2:SFB1	neg	SDA1	neg	SIC	neg	PNGA3	330G	C:G:H:I:Z	1	<=	0.12	U				<=	0.12	U	<=	2	U				<=	2	U	<=
1	2021-10-18	N				0705-18	12.0		12.0	36	5	2	2	6	6	2	2	T12	pos	neg	PRTF2:SFB1	HASA	SDA1	neg	SIC	neg	PNGA3	330G	C:G:H:I:Z	1	<=	0.12	U				<=	0.12	U	<=	2	U				<=	2	U	<=
1	2021-10-18	N				0715-18	12.0		12.0	36	5	2	2	6	6	2	2	T12	pos	neg	PRTF2:SFB1	HASA	neg	neg	SIC	neg	PNGA3	330G	G:H:I:Z	1	<=	0.12	U				<=	0.12	U	<=	2	U				<=	2	U	<=
1	2021-10-18	N				0724-18	12.0		12.0	36	5	2	2	6	6	2	2	T12	pos	neg	PRTF2:SFB1	HASA	SDA1	neg	SIC	neg	PNGA3	330G	C:G:H:I:Z	1	<=	0.12	U				<=	0.12	U	<=	2	U				<=	2	U	<=
1	2021-10-18	N				0726-18	12.0		12.0	36	5	2	2	6	6	2	2	T12	pos	neg	PRTF2:SFB1	HASA	SDA1	neg	SIC	neg	PNGA3	330G	C:G:H:I:Z	1	<=	0.12	U				<=	0.12	U	<=	2	U				<=	2	U	<=
1	2021-10-18	N				0731-18	12.0		12.0	36	5	2	2	6	6	2	2	T12	pos	neg	PRTF2:SFB1	HASA	SDA1	neg	SIC	neg	PNGA3	330G	C:G:H:I:Z	1	<=	0.12	U				<=	0.12	U	<=	2	U				<=	2	U	<=
1	2021-10-18	N				0739-18	12.0		12.0	36	5	2	2	6	6	2	2	T12	pos	neg	PRTF2:SFB1	HASA	SDA1	neg	SIC	neg	PNGA3	330G	C:G:H:I:Z	1	<=	0.12	U				<=	0.12	U	<=	2	U				<=	2	U	<=
1	2021-10-18	N				0741-18	12.0		12.0	36	5	2	2	6	6	2	2	T12	pos	neg	PRTF2:SFB1	HASA	SDA1	neg	SIC	neg	PNGA3	330G	C:G:H:I:Z	1	<=	0.12	U				<=	0.12	U	<=	2	U				<=	2	U	<=
1	2021-10-18	N				0742-18	12.0		12.0	36	5	2	2	6	6	2	2	T12	pos	neg	PRTF2:SFB1	HASA	SDA1	neg	SIC	neg	PNGA3	330G	C:G:H:I:Z	1	<=	0.12	U				<=	0.12	U	<=	2	U				<=	2	U	<=
1	2021-10-18	N				0750-18	12.0		12.0	36	5	2	2	6	6	2	2	T12	pos	neg	PRTF2:SFB1	HASA	SDA1	neg	SIC	neg	PNGA3	330G	C:G:H:I:Z	1	<=	0.12	U				<=	0.12	U	<=	2	U				<=	2	U	<=
1	2021-10-18	N				0769-18	12.0		12.0	36	5	2	2	6	6	2	2	T12	pos	neg	PRTF2:SFB1	HASA	SDA1	neg	SIC	neg	PNGA3	330G	C:G:H:I:Z	1	<=	0.12	U				<=	0.12	U	<=	2	U				<=	2	U	<=
1	2021-10-18	N				0770-18	12.0		12.0	36	5	2	2	6	6	2	2	T12	pos	neg	PRTF2:SFB1	HASA	SDA1	neg	SIC	neg	PNGA3	330G	C:G:H:I:Z	1	<=	0.12	U				<=	0.12	U	<=	2	U				<=	2	U	<=
1	2021-10-18	N				0774-18	12.0		12.0	36	5	2	2	6	6	2	2	T12	pos	neg	PRTF2:SFB1	HASA	SDA1	neg	SIC	neg	PNGA3	330G	C:G:H:I:Z	4	<=	0.12	U				<=	0.12	U	<=	2	U				<=	2	U	<=
1	2021-10-18	N				0799-18	12.0		12.0	36	5	2	2	6	6	2	2	T12	pos	neg	PRTF2:SFB1	HASA	SDA1	neg	SIC	neg	PNGA3	330G	C:G:H:I:Z	1	<=	0.12	U				<=	0.12	U	<=	2	U				<=	2	U	<=
1	2021-10-18	N				0822-18	12.0		12.0	36	5	2	2	6	6	2	2	T12	pos	neg	PRTF2:SFB1	HASA	SDA1	neg	SIC	neg	PNGA3	330G	G:H:I:Z	1	<=	0.12	U				<=	0.12	U	<=	2	U				<=	2	U	<=
1	2021-10-18	N				0824-18	12.7		12.7	36	5	2	2	6	6	2	2	T12	pos	neg	PRTF2:SFB1	HASA	SDA1	neg	SIC	neg	PNGA3	330G	C:G:H:I:Z	1	<=	0.12	U				<=	0.12	U	<=	2	U				<=	2	U	<=
1	2021-10-18	N				0832-18	12.0		12.0	36	5	2	2	6	6	2	2	T12	pos	neg	PRTF2:SFB1	HASA	SDA1	neg	SIC	neg	PNGA3	330G	C:G:H:I:Z	1	<=	0.12	U				<=	0.12	U	<=	2	U				<=	2	U	<=
1	2021-10-18	N				0834-18	12.0		12.0	36	5	2	2	6	6	2	2	T12	pos	neg	PRTF2:SFB1	HASA	SDA1	neg	SIC	neg	PNGA3	330G	C:G:H:I:Z	1	<=	0.12	U				<=	0.12	U	<=	2	U				<=	2	U	<=
1	2021-10-18	N				0835-18	12.0		12.0	36	5	2	2	6	6	2	2	T12	pos	neg	PRTF2:SFB1	HASA	SDA1	neg	SIC	neg	PNGA3	330G	C:G:H:I:Z	1	<=	0.12	U				<=	0.12	U	<=	2	U				<=	2	U	<=
1	2021-10-18	N				0840-18	12.0		12.0	36	5	2	2	6	6	2	2	T12	pos	neg	PRTF2:SFB1	HASA	SDA1	neg	SIC	neg	PNGA3	330G	C:G:H:I:Z	1	<=	0.12	U				<=	0.12	U	<=	2	U				<=	2	U	<=
1	2021-10-18	N				0847-18	12.0		12.0	36	5	2	2	6	6	2	2	T12	pos	neg	PRTF2:SFB1	HASA	SDA1	neg	SIC	neg	PNGA3	330G	C:G:H:I:Z	1	<=	0.12	U				<=	0.12	U	<=	2	U				<=	2	U	<=
1	2021-10-18	N				0855-18	12.0		12.0	36	5	2	2	6	6	2	2	T12	pos	neg	PRTF2:SFB1	HASA	neg	neg	SIC	neg	PNGA3	330G	G:H:I:Z	48	flag	flag	flag	<=	0.12	U	<=	0.12	U	flag	flag	flag	=	0.5	U	=	0.5	U	flag
1	2021-10-18	N				0864-18	12.0		12.0	36	5	2	2	6	6	2	2	T12	pos	neg	PRTF2:SFB1	HASA	SDA1	neg	SIC	neg	PNGA3	330G	C:G:H:I:Z	1	<=	0.12	U				<=	0.12	U	<=	2	U				<=	2	U	<=
1	2021-10-18	N				0868-18	12.0		12.0	36	5	2	2	6	6	2	2	T12	pos	neg	PRTF2:SFB1	HASA	SDA1	neg	SIC	neg	PNGA3	330G	G:H:I:Z	1	<=	0.12	U				<=	0.12	U	<=	2	U				<=	2	U	<=
1	2021-10-18	N				0884-18	12.0		12.0	36	5	2	2	6	6	2	2	T12	pos	neg	PRTF2:SFB1	HASA	SDA1	neg	SIC	neg	PNGA3	330G	C:G:H:I:Z	1	<=	0.12	U				<=	0.12	U	<=	2	U				<=	2	U	<=
1	2021-10-18	N				0889-18	12.0		12.0	36	5	2	2	6	6	2	2	T12	pos	neg	PRTF2:SFB1	HASA	SDA1	neg	SIC	neg	PNGA3	330G	C:G:H:I:Z	1	<=	0.12	U				<=	0.12	U	<=	2	U				<=	2	U	<=
1	2021-10-18	N				0898-18	12.0		12.0	36	5	2	2	6	6	2	2	T12	pos	neg	PRTF2:SFB1	HASA	SDA1	neg	neg	neg	PNGA3	330G	C:G:H:I:Z	1	<=	0.12	U				<=	0.12	U	<=	2	U				<=	2	U	<=
1	2021-10-18	N				0903-18	12.0		12.0	36	5	2	2	6	6	2	2	T12	pos	neg	PRTF2:SFB1	HASA	SDA1	neg	SIC	neg	PNGA3	330G	C:G:H:I:Z	1	<=	0.12	U				<=	0.12	U	<=	2	U				<=	2	U	<=
1	2021-10-18	N				0910-18	12.0		12.0	36	5	2	2	6	6	2	2	T12	pos	neg	PRTF2:SFB1	HASA	SDA1	neg	SIC	neg	PNGA3	330G	C:G:H:I:Z	1	<=	0.12	U				<=	0.12	U	<=	2	U				<=	2	U	<=
1	2021-10-18	N				0913-18	12.0		12.0	36	5	2	2	6	6	2	2	T12	pos	neg	PRTF2:SFB1	HASA	SDA1	neg	SIC	neg	PNGA3	330G	C:G:H:I:Z	1	<=	0.12	U				<=	0.12	U	<=	2	U				<=	2	U	<=
1	2021-10-18	N		SPHL-000066		1019-18	12.0		12.0	36	5	2	2	6	6	2	2	T12	pos	neg	PRTF2:SFB1	HASA	neg	neg	SIC	neg	PNGA3	330G	G:H:I:Z	1	<=	0.12	U				<=	0.12	U	<=	2	U				<=	2	U	<=
[truncated: 175 more columns]
